# Supplementary material for: Diurnal and Reproductive Stage-Dependent Variation of Parental Behaviour in Captive Zebra Finches
Source: PLoS One. 2016 Dec 14;11(12):e0167368. doi: 10.1371/journal.pone.0167368 (PMC5156348; doi:10.1371/journal.pone.0167368)
Supplement: S1 Table — (XLSX) [file pone.0167368.s006.xlsx]

## Sheet: Inc P 1h
Year	Date	Cage	IncDay	Period	TincM	TinsM	TincF	TinsF	TincJ	TattJ	Tsum	FincM	FinsM	FincF	FinsF	FincJ	FattJ	CareTake	Include	Hatching
2015	423	3	3	1	1179.8	1231.2	2171	992.2	303.6	1988.8	3600	10	11	9	11	5	4	0	1	0
2015	423	3	3	2	921.4	1539.6	2700	338.4	271.4	1899.4	3600	4	5	4	4	2	2	0	1	0
2015	423	3	3	3	352.6	546	2350.2	610	0	527.6	3600	3	8	16	18	0	3	1	0	0
2015	423	3	3	4	772.6	213.2	2814.6	146.4	50.4	346.8	3600	3	4	3	4	2	3	0	1	0
2015	423	3	3	5	749.4	465.8	2606.4	556.2	36	777.8	3600	2	4	9	9	1	3	0	1	0
2015	423	3	3	6	403.8	1619.2	2749.8	630.6	34.2	1803.4	3600	6	8	9	9	2	3	0	1	0
2015	423	3	3	7	2049	195.4	1362	217.4	0	245.8	3600	2	7	5	7	0	7	0	1	0
2015	423	3	3	8	136.6	1301.6	3176.6	423.4	0	1438.2	3600	1	6	8	7	0	5	0	1	0
2015	423	3	3	9	787.2	168.2	2523.8	225	0	131.8	3600	4	9	11	13	0	7	0	1	0
2015	423	3	3	10	1193.2	356.8	2195.6	176.6	15.4	368.4	3600	4	7	4	6	1	4	0	1	0
2015	423	3	3	11	1456.2	780.8	1935.2	323	0	895.2	3600	4	5	6	7	0	3	0	1	0
2015	423	3	3	12	50.6	1664	3411.4	166.6	0	1714.6	3578.2	1	3	6	5	0	2	0	1	0
2015	428	3	8	4	802	2239.4	2221	1368.4	308.8	3041.4	3600	11	11	8	8	4	1	0	1	0
2015	428	3	8	5	1173.6	844.2	2573	251	237.6	1241.8	3600	5	5	6	7	2	2	0	1	0
2015	428	3	8	6	1873.8	1364.2	2074.8	297.2	408.8	1843.8	3766.4	5	6	7	7	2	2	0	1	0
2015	503	3	13	1	942.6	763.6	2663.4	774.4	433	1553.2	3600	8	21	6	6	4	13	0	1	0
2015	503	3	13	2	1902.8	760	1583.2	207	5.2	853	3600	5	6	5	5	1	2	0	1	0
2015	503	3	13	3	1074	1976.4	2756.4	843.6	533.8	3050.4	3600	11	12	6	5	8	1	0	1	0
2015	503	3	13	4	1284.2	142	2290.4	130.6	42	247.2	3600	1	2	5	5	1	2	0	1	0
2015	503	3	13	5	1310.8	1512.8	2264.6	1335.4	435.2	2823.6	3600	9	12	8	7	4	3	0	1	0
2015	503	3	13	6	931.6	2105.8	2316.4	1283.6	366.8	3037.4	3600	6	7	8	7	3	1	0	1	0
2015	503	3	13	7	0	9.2	3491.8	100.6	0	9.2	3600	0	2	4	4	0	2	0	1	0
2015	503	3	13	8	1298	652.8	2057.8	352.6	0	762.6	3600	3	5	2	3	0	3	0	1	0
2015	503	3	13	9	1347.4	295	2457.6	182.2	312.6	682.2	3600	3	3	4	5	1	2	0	1	0
2015	503	3	13	10	1721	78	1909.8	123.2	52.2	232	3600	2	2	2	3	1	2	0	1	0
2015	503	3	13	11	146.4	2240.4	3568.6	31.4	146.4	2386.8	3600	2	3	3	2	2	1	0	1	0
2015	503	3	13	12	0	1053.8	3568.2	0	0	1053.8	3568.4	0	1	1	0	0	1	0	1	0
2015	329	5	3	1	824.6	988.6	3205	33.4	496.6	1512	3600	9	14	2	2	8	5	0	1	0
2015	329	5	3	2	1546.4	605	2284.8	20	231.2	856.2	3600	7	9	2	4	7	5	0	1	0
2015	329	5	3	3	904.2	71.6	2716.4	15.2	34.8	107.4	3600	4	6	2	2	4	3	0	1	0
2015	329	5	3	4	2740.2	70.6	873.4	2.8	13.6	87	3600	1	1	1	1	1	1	0	1	0
2015	329	5	3	5	1801.8	621.8	1772.4	35.6	23.2	631.6	3600	3	5	3	3	3	3	0	1	0
2015	329	5	3	6	1483	20	2038	1	0	8.6	3600	2	4	1	1	0	2	0	1	0
2015	329	5	3	7	564.6	2196.2	3290.4	268.4	285.2	2745	3600	5	6	4	5	5	2	0	1	0
2015	329	5	3	8	951.8	445	2861.8	11.4	223	670	3600	3	16	3	2	2	14	0	1	0
2015	329	5	3	9	2143.8	330.8	1529.4	2	73.2	406	3600	2	10	2	1	3	9	0	1	0
2015	329	5	3	10	935.6	276	2719.8	3.2	59.6	334.6	3600	3	10	2	2	3	8	0	1	0
2015	329	5	3	11	1536	295.4	2085	15	21.6	331.4	3600	3	7	3	4	2	6	0	1	0
2015	329	5	3	12	1063.2	619.2	2593.4	90.4	87.4	797	3569.2	2	6	3	4	3	6	0	1	0
2015	403	5	8	4	1190.2	1110.6	2858.4	131.6	668	1869.2	3600	13	16	4	6	11	4	0	1	0
2015	403	5	8	5	620.2	1127.8	3134.6	21.6	154.8	1304.2	3600	3	6	3	3	5	4	0	1	0
2015	403	5	8	6	1621	1621.6	2971.8	5	351.2	1977.2	4259.4	8	10	3	5	10	4	0	1	0
2015	408	5	13	1	1704.6	1035.8	2656	245.6	855.2	2132.6	3600	14	16	7	10	19	5	0	1	0
2015	408	5	13	2	257	855.6	3371.2	63.6	46.6	947.4	3600	5	35	2	2	5	31	0	1	0
2015	408	5	13	3	1659.6	1040.8	1346.2	64.2	189.8	1003.4	3600	30	33	5	10	4	3	1	0	0
2015	408	5	13	4	845.6	397	2785	5.8	30.6	433.4	3600	1	19	2	2	2	19	0	1	0
2015	408	5	13	5	2237.2	715	1456.6	138.8	100.2	947.6	3600	5	6	3	4	4	3	0	1	0
2015	408	5	13	6	1225.2	2066.6	2935.6	9.8	561.6	2637.2	3600	12	13	2	2	11	2	0	1	0
2015	408	5	13	7	2339.8	489.8	1347	35.2	86.8	611.8	3600	4	8	2	2	5	6	0	1	0
2015	408	5	13	8	564.4	3035.6	3549.4	50.6	513.8	3600	3600	9	9	4	3	12	1	0	1	0
2015	408	5	13	9	2501	1057.4	1142.6	1.4	87	1144	3600	4	5	1	1	2	1	0	1	0
2015	408	5	13	10	1533	269	2076.8	104	48.4	390.4	3600	4	18	3	7	3	18	0	1	0
2015	408	5	13	11	2607	219.8	1195	37.6	202	459.4	3600	3	3	1	2	3	2	0	1	0
2015	408	5	13	12	1549.8	1283.8	2254	10.8	235.2	1529.8	3568.8	5	5	1	2	5	2	0	1	0
2015	413	8	3	1	1350.6	649.6	2763.6	813.8	614.8	2000.2	3600	9	11	13	12	12	2	0	1	0
2015	413	8	3	2	0	0	2899.4	537	0	0	3600	0	0	15	16	0	0	0	1	0
2015	413	8	3	3	692.8	1169.8	2873	427.8	179	1563.4	3600	13	14	18	18	16	2	1	0	0
2015	413	8	3	4	612	323.2	2905.4	426.2	91.8	709.6	3600	17	49	31	33	16	33	0	1	0
2015	413	8	3	5	599.6	683.8	2550.8	561	70.8	1017.4	3600	14	29	29	33	15	16	0	1	0
2015	413	8	3	6	1	23.2	2745.4	538.2	0.6	24.2	3600	2	3	19	20	1	1	0	1	0
2015	413	8	3	7	840.6	349.8	2613.8	464.6	127.8	672.6	3600	13	24	29	32	11	14	0	1	0
2015	413	8	3	8	99.8	109.6	2979.2	538.6	0	151.2	3600	2	3	23	25	0	2	0	1	0
2015	413	8	3	9	545.6	316.2	2965.2	225.8	13.8	452.8	3600	7	9	10	11	2	4	0	1	0
2015	413	8	3	10	0	0	3506	94	0	0	3600	0	0	5	4	0	0	0	1	0
2015	413	8	3	11	653.2	89.2	2816.2	126.8	4.2	85.4	3600	2	3	6	6	1	2	0	1	0
2015	413	8	3	12	0	0	3449.4	39.8	0	0	3489.4	0	0	3	2	0	0	0	1	0
2015	418	8	8	4	628.2	1031.8	2836.6	635	67.4	1540.2	3600	9	18	22	22	6	10	0	1	0
2015	418	8	8	5	243.8	776.4	2967.8	580.4	3.2	975.8	3600	7	28	25	25	1	21	0	1	0
2015	418	8	8	6	374.2	373.6	3093.8	336.2	52.2	412.8	3765.2	3	17	14	14	1	15	0	1	0
2015	423	8	13	1	1273	2209.6	2942.6	354	635.8	3186.2	3600	14	14	14	14	11	2	0	1	0
2015	423	8	13	2	616.6	518	2861.2	689.8	170	1085.6	3600	8	29	23	23	3	22	0	1	0
2015	423	8	13	3	1821.4	1569.6	2091.2	753.2	474.6	2671	3600	19	19	21	23	11	3	1	0	0
2015	423	8	13	4	809.2	588.8	3010.6	340.8	314.4	1149.4	3600	10	15	14	14	11	7	0	1	0
2015	423	8	13	5	994.2	860.4	2386.4	487.8	12	1132	3600	6	16	15	16	1	11	0	1	0
2015	423	8	13	6	302.8	2011.4	2359.8	1240.2	31.4	2314.2	3600	7	12	24	24	1	5	0	1	0
2015	423	8	13	7	0	83.4	3173	427	0	83.4	3600	0	17	14	14	0	17	0	1	0
2015	423	8	13	8	1690.8	1629.4	1615.8	1001.8	80.8	2337.8	3600	20	20	16	17	6	2	0	1	0
2015	423	8	13	9	299	243.2	2487.4	869	0	298.6	3600	2	50	24	24	0	49	0	1	0
2015	423	8	13	10	361	174.8	2746.2	445.6	0	127.6	3600	3	19	13	14	0	18	0	1	0
2015	423	8	13	11	1111.4	1349.6	1993.6	1088.4	0	1943	3600	8	10	13	14	0	4	0	1	0
2015	423	8	13	12	0	5.4	3487	83.6	0	5.4	3570.8	0	1	5	4	0	1	0	1	0
2015	415	11	3	1	2249.4	250.6	3131.2	1.6	2249.4	2500	3600	3	4	2	1	3	3	0	1	0
2015	415	11	3	2	794.2	354.2	2205.6	17.2	561.2	904.8	3600	4	4	4	3	4	3	1	0	0
2015	415	11	3	3	1474	258.8	2695.4	62.6	1300.8	1549.4	3600	12	13	5	5	8	3	1	0	0
2015	415	11	3	4	658.8	46.2	2491.4	73.6	29	81.2	3600	3	2	6	5	3	2	0	1	0
2015	415	11	3	5	1504.4	519.6	2502.2	53.4	607	1143	3600	10	11	4	3	10	9	0	1	0
2015	415	11	3	6	1957	13.6	1721.8	73.6	251	307.6	3600	3	2	3	3	2	2	0	1	0
2015	415	11	3	7	2252.6	94.8	1647.8	36.4	666.4	771.6	3600	8	8	10	9	9	10	0	1	0
2015	415	11	3	8	1138.4	398	2450.6	87.2	217.2	634.2	3600	9	12	13	13	9	11	0	1	0
2015	415	11	3	9	965	100.2	1419.6	39	0	0	3600	7	6	5	5	0	0	0	1	0
2015	415	11	3	10	2403.2	87.8	1014.8	51.4	86.2	115.6	3600	9	8	12	13	4	5	0	1	0
2015	415	11	3	11	1975.6	116.4	2780.6	40	1162.2	1312.6	3600	3	3	5	4	5	4	0	1	0
2015	415	11	3	12	1040.8	2406	3472.4	23.4	1040.8	3446.8	3569.2	3	4	2	1	3	1	0	1	0
2015	420	11	8	4	1927.4	308.6	2727.2	26.6	1089.8	1414	3600	6	16	4	3	6	13	0	1	0
2015	420	11	8	5	1889.2	183.6	2927.4	24.6	1264.4	1424.8	3600	6	6	2	2	4	3	0	1	0
2015	420	11	8	6	1528	64.6	1963.6	19	7.6	37.2	3538	3	5	2	1	1	3	0	1	0
2015	425	11	13	1	3040.4	376.2	2370.6	26.8	1834.6	2221.4	3600	6	5	3	2	7	3	0	1	0
2015	425	11	13	2	691.4	237.8	2998.8	53.6	115.8	381.6	3600	2	24	7	6	4	25	0	1	0
2015	425	11	13	3	2006.6	484.6	3536.6	63.4	1943.2	2491.2	3600	4	11	2	1	5	9	0	1	0
2015	425	11	13	4	2001	294.8	3509.6	90.4	1918.6	2295.8	3600	3	5	4	3	5	3	0	1	0
2015	425	11	13	5	1863.8	238.2	1924.2	76.2	216	502.4	3600	5	10	5	6	7	11	0	1	0
2015	425	11	13	6	852.8	626	3457.2	142.8	721.4	1478.8	3600	3	11	4	3	5	9	0	1	0
2015	425	11	13	7	2488.4	199.2	1389.6	46.2	392.6	530.4	3600	10	11	4	5	7	5	0	1	0
2015	425	11	13	8	2193.4	598.4	2541.4	84.8	1179	1818	3600	3	5	3	4	4	4	0	1	0
2015	425	11	13	9	1455.6	277.4	2309.6	133.2	230.8	593.8	3600	5	11	3	9	3	14	0	1	0
2015	425	11	13	10	1941	668.6	2557.6	78	912.8	1645.2	3600	5	4	5	4	7	2	0	1	0
2015	425	11	13	11	2734.2	53.4	1269	2.6	404	459.2	3600	2	2	1	1	1	2	0	1	0
2015	425	11	13	12	2844	78.2	3373	0	2646.6	2724.8	3570.4	3	3	1	0	3	2	0	1	0
2015	508	15	3	1	1735.8	214	3101	31	1271.6	1487.4	3600	5	24	3	1	6	22	0	1	0
2015	508	15	3	2	1552.4	106	2909.4	4.6	1197.6	1303.6	3600	4	4	3	2	5	5	0	1	0
2015	508	15	3	3	2365.4	13.8	3099.8	9.8	1865.2	1888.8	3600	3	2	3	1	5	4	0	1	0
2015	508	15	3	4	446	17.8	1725.4	15	413.6	431.4	3600	2	3	6	2	2	3	1	0	0
2015	508	15	3	5	1607.8	82.2	2877	0	1314.2	1396.4	3600	5	3	2	0	5	3	0	1	0
2015	508	15	3	6	1730.4	87.6	2949.4	9.4	1079.8	1176.8	3600	5	9	3	2	7	12	0	1	0
2015	508	15	3	7	304.4	9.8	2656	94.4	262.8	314.2	3600	2	3	7	4	3	2	0	1	0
2015	508	15	3	8	1464.6	124.8	2605.8	0	470.4	595.2	3600	3	15	2	0	4	18	0	1	0
2015	508	15	3	9	1439.4	17.8	2338.2	5.2	455.4	473.2	3600	5	3	3	1	6	8	0	1	0
2015	508	15	3	10	1409	27.2	2761.8	7.2	572.6	605.2	3600	5	5	6	2	9	8	0	1	0
2015	508	15	3	11	2365	31.4	2660.8	0	1425.8	1457.2	3600	4	2	3	0	6	5	0	1	0
2015	508	15	3	12	1238.6	0	2696.8	2.2	476.8	476.8	3568.6	2	0	4	1	4	4	0	1	0
2015	513	15	8	4	1803	38	3384.4	0	1593	1631	3600	8	6	1	0	8	6	0	1	0
2015	513	15	8	5	1730	4.8	3125.6	1.8	1255.6	1262.2	3600	3	1	2	1	4	4	0	1	0
2015	513	15	8	6	1024.4	79	3021.8	6.6	343.6	429.2	3761.6	4	9	4	2	6	9	0	1	0
2015	518	15	13	1	1910.2	73.4	3148.6	3.8	1463.6	1540.8	3600	6	6	4	1	9	8	0	1	0
2015	518	15	13	2	2019.6	0	3600	0	2019.6	2019.6	3600	1	0	1	0	1	1	1	0	1
2015	518	15	13	3	1167.6	4.8	2597.6	0	165.2	170	3600	1	2	1	0	1	2	1	0	1
2015	518	15	13	4	2381.6	3	3109.2	0	1890.8	1893.8	3600	3	1	1	0	3	3	0	1	1
2015	518	15	13	5	1955.8	3.2	2954.8	0	1310.6	1313.8	3600	2	1	3	0	4	4	0	1	1
2015	518	15	13	6	1779.8	22.2	2180.8	6.6	374.6	401	3600	4	3	2	1	3	4	0	1	1
2015	518	15	13	7	1287.6	134.6	3068.6	0	756.2	890.8	3600	4	4	1	0	4	3	0	1	1
2015	518	15	13	8	2642	0	1648.4	17.4	690.4	707.8	3600	2	0	2	3	3	4	0	1	1
2015	518	15	13	9	1385.2	118	3296	62.8	1385.2	1503.2	3600	2	2	13	9	2	1	0	1	1
2015	518	15	13	10	1441	17.2	2862.4	8.6	703.4	729.2	3600	3	3	3	3	5	6	0	1	1
2015	518	15	13	11	1746.4	149.4	3600	0	1746.4	1895.8	3600	3	4	1	0	3	1	0	1	1
2015	518	15	13	12	1011.6	0	2700.8	52.8	145	197.8	3567.4	1	0	4	5	4	5	0	1	1
2015	507	30	3	1	2148.2	10.2	3120	0	1673.8	1684	3600	4	1	2	0	5	5	0	1	0
2015	507	30	3	2	1125	37.8	3085.6	0	932.6	970.4	3600	3	2	2	0	4	4	0	1	0
2015	507	30	3	3	1582.8	38.4	2596.6	118.2	827.2	971.2	3600	4	6	3	2	4	4	1	0	0
2015	507	30	3	4	1983.4	89.2	3404.4	0	1787.8	1877	3600	3	2	2	0	4	3	0	1	0
2015	507	30	3	5	1447.4	167.2	2693.4	0	540.8	708	3600	2	9	1	0	2	9	0	1	0
2015	507	30	3	6	328.4	186	3304.8	78.4	109.2	297.6	3600	2	6	2	2	2	7	0	1	0
2015	507	30	3	7	1732.4	170.2	2389.8	31.4	704.2	873	3600	5	15	3	4	5	13	0	1	0
2015	507	30	3	8	1418.4	133.4	2118.8	64.6	95.8	230.4	3600	4	14	3	2	5	15	0	1	0
2015	507	30	3	9	1610.8	138.2	2684.2	118	862.2	1079	3600	3	3	3	3	5	2	0	1	0
2015	507	30	3	10	2109.8	15.6	2164	23.6	673.8	713	3600	2	4	3	2	4	3	0	1	0
2015	507	30	3	11	1694.2	242.2	2396.4	192.2	764.2	1175	3600	2	3	4	3	4	2	0	1	0
2015	507	30	3	12	802.2	1.6	2939.6	107	171.4	280	3570.4	1	1	3	2	3	2	0	1	0
2015	512	30	8	4	2491.8	4.4	3056.6	51	1954.6	2010	3600	2	2	2	2	3	5	0	1	0
2015	512	30	8	5	2262.6	1	3442.8	97.4	2105.4	2203.8	3600	2	1	2	2	3	3	0	1	0
2015	512	30	8	6	3450.4	0.6	2266.2	199.6	1954.8	2155	3761.8	2	1	3	1	4	3	0	1	0
2015	517	30	13	1														0	0	0
2015	517	30	13	2														0	0	0
2015	517	30	13	3														0	0	1
2015	517	30	13	4	2731.2	6.8	1483	1095.2	614.2	1716.2	3600	1	1	4	4	4	3	0	1	1
2015	517	30	13	5	2619.2	0	1855.6	117.6	874.8	992.4	3600	2	0	3	3	4	2	0	1	1
2015	517	30	13	6	3600	0	1559.8	467.2	1559.8	2027	3600	1	0	2	3	2	1	0	1	1
2015	517	30	13	7	1240	30.4	2751.4	119	391.4	540.8	3600	2	4	2	2	3	6	0	1	1
2015	517	30	13	8	3579.8	0	1068	839	1068	1906.6	3600	2	0	5	8	5	4	0	1	1
2015	517	30	13	9	1588.8	1.4	3143.8	146.2	1132.6	1280.2	3600	1	1	1	2	1	2	0	1	1
2015	517	30	13	10	2834.8	1	1485	299.4	723.4	1023.8	3600	2	1	4	5	4	4	0	1	1
2015	517	30	13	11	3192.6	1.2	1532.8	780	1125.4	1906.6	3600	1	1	5	5	5	2	0	1	1
2015	517	30	13	12	1208.8	15.2	2881	338	870.8	1224	3219	2	2	3	2	4	2	0	1	1
2015	326	39	3	1	1728.4	287.6	2873.4	43.6	1008.2	1339.4	3600	13	6	8	1	20	20	0	1	0
2015	326	39	3	2	2278.4	44.4	1778.8	0	457.2	501.6	3600	3	3	2	0	4	4	0	1	0
2015	326	39	3	3	1963.6	180.2	2704.6	84.8	1068.2	1333.2	3600	8	7	4	1	11	6	0	1	0
2015	326	39	3	4	1002.6	102.6	3581.2	0	983.8	1086.4	3600	10	3	1	0	10	8	0	1	0
2015	326	39	3	5	789.4	0	3017	0	225.8	225.8	3600	4	0	4	0	6	6	0	1	0
2015	326	39	3	6	1165.2	4.2	2793.6	82.6	358.8	445.6	3600	1	1	3	2	3	2	0	1	0
2015	326	39	3	7	1346.8	21.4	2745.2	0	766.4	787.8	3600	11	1	5	0	14	13	0	1	0
2015	326	39	3	8	1554.2	0	2615.8	74	570	644	3600	10	0	2	1	11	11	0	1	0
2015	326	39	3	9	1327.2	0	2992.2	0	773.4	773.4	3600	12	0	4	0	14	14	0	1	0
2015	326	39	3	10	1263.4	39.4	1435	62.8	576.6	645.6	3600	7	3	9	3	9	6	1	0	0
2015	326	39	3	11	2528.4	0	1806	42.4	734.4	776.8	3600	3	0	3	1	5	5	0	1	0
2015	326	39	3	12	2266.6	200	3525.8	0	2221.4	2421.4	3571	5	3	2	0	6	3	0	1	0
2015	331	39	8	4	719.8	0	3298.6	0	436	436	3600	16	0	3	0	17	17	0	1	0
2015	331	39	8	5	2553.8	87	2765.2	0	1726.2	1813.2	3600	25	2	6	0	28	27	0	1	0
2015	331	39	8	6	2079.8	83.2	3352.2	0	1669	1752.2	3763.2	6	1	2	0	7	6	0	1	0
2015	405	39	13	1	1927.2	0	3152.6	0	1486.8	1486.8	3600	11	0	1	0	11	11	0	1	0
2015	405	39	13	2	2499.2	0	1517.8	542.2	417	959.2	3600	8	0	2	1	9	9	0	1	0
2015	405	39	13	3	2209	0	2013.6	0	622.6	622.6	3600	19	0	2	0	20	20	0	1	0
2015	405	39	13	4	1011	0	3300.4	0	711.4	711.4	3600	9	0	2	0	10	10	0	1	0
2015	405	39	13	5	2220.4	133.4	3130.8	130	1751.2	2014.6	3600	10	4	3	2	12	9	0	1	0
2015	405	39	13	6	2699.6	138.4	3189.4	0	2290.8	2429.2	3600	5	3	2	0	5	3	0	1	0
2015	405	39	13	7	2082.4	108.6	3600	0	2082.4	2191	3600	8	4	1	0	8	7	0	1	1
2015	405	39	13	8	3433.4	65.4	3341.4	0	3174.8	3240.2	3600	3	2	2	0	4	3	0	1	1
2015	405	39	13	9	2717.8	0	3600	0	2717.8	2717.8	3600	6	0	1	0	6	6	0	1	1
2015	405	39	13	10	3600	0	2714.6	0	2714.6	2714.6	3600	1	0	1	0	1	1	0	1	1
2015	405	39	13	11	3045.2	65.8	3184.4	26.2	2629.6	2721.6	3600	3	1	3	2	5	2	0	1	1
2015	405	39	13	12	2886	0	3206.2	0	2521	2521	3571.2	2	0	2	0	3	3	0	1	1
2015	423	41	3	1	972.8	72.6	2648.6	10.2	31.6	114.4	3600	2	8	1	1	2	8	0	1	0
2015	423	41	3	2	2099.2	52.8	2015.8	51.8	515	619.6	3600	1	9	3	3	3	10	0	1	0
2015	423	41	3	3	570	90.2	601.2	215.8	0	12.4	3600	8	7	4	6	0	2	1	0	0
2015	423	41	3	4	920.2	62.6	2732.2	33.4	52.4	148.4	3600	1	12	2	1	2	14	0	1	0
2015	423	41	3	5	757.2	49.2	3063.2	112.6	224.8	382.2	3600	3	8	3	2	4	11	0	1	0
2015	423	41	3	6	1466.4	24.6	2191.8	17	58.2	99.8	3600	2	3	3	2	4	6	0	1	0
2015	423	41	3	7	820.6	151.6	3010.2	59	254.4	463	3600	3	21	2	1	2	23	0	1	0
2015	423	41	3	8	528.4	17.2	3079.4	0	7.8	25	3600	1	3	1	0	1	4	0	1	0
2015	423	41	3	9	882	38.2	3027.4	142.4	333.4	502.2	3600	3	7	2	4	2	9	0	1	0
2015	423	41	3	10	2201.8	0	1457.6	15.8	59.4	75.2	3600	1	0	1	1	1	1	0	1	0
2015	423	41	3	11	1718.6	0	2065.2	0	199	199	3600	2	0	2	0	2	2	0	1	0
2015	423	41	3	12	87.8	0	3574.2	0	87.8	87.8	3574.2	1	0	1	0	1	1	0	1	0
2015	428	41	8	4	1279.2	0	2638.8	44.8	323.2	368	3600	3	0	3	1	4	4	0	1	0
2015	428	41	8	5	446	106.6	3236.8	20	82.8	209.4	3600	2	17	1	2	2	20	0	1	0
2015	428	41	8	6	1244.2	38.4	3029.2	11.8	522.8	573	3757.2	5	7	3	1	6	13	0	1	0
2015	503	41	13	1	2465.4	4.8	3539.8	0	2411.4	2416.2	3600	2	1	1	0	2	3	0	1	1
2015	503	41	13	2	2402.2	0	3041.2	0	1843.4	1843.4	3600	2	0	2	0	3	3	0	1	1
2015	503	41	13	3	2180.6	12.2	2542.2	0	1122.8	1135	3600	4	3	2	0	5	8	0	1	1
2015	503	41	13	4	1890.4	25.6	2513.2	23	803.6	852.2	3600	1	5	1	2	1	7	0	1	1
2015	503	41	13	5	2071.6	41.4	3233.8	0	1705.4	1746.8	3600	4	6	1	0	4	9	0	1	1
2015	503	41	13	6	3464.8	0	2351.6	0	2216.4	2216.4	3600	2	0	3	0	4	4	0	1	1
2015	503	41	13	7	2570.8	0	1799.4	16.8	770.2	787	3600	1	0	2	1	2	2	0	1	1
2015	503	41	13	8	3277.4	0	750	79.8	427.4	507.2	3600	1	0	2	2	2	2	0	1	1
2015	503	41	13	9	2660.6	6.2	2945.8	47	2006.4	2059.6	3600	2	1	2	1	3	4	0	1	1
2015	503	41	13	10	2554.8	14.4	2038.2	0	993	1007.4	3600	1	2	2	0	2	4	0	1	1
2015	503	41	13	11	2218.8	0	2072.2	109.2	691	800.2	3600	1	0	3	3	3	3	0	1	1
2015	503	41	13	12	1920.8	10.6	2016.6	0	368.2	378.8	3569.2	2	2	2	0	3	5	0	1	1
2015	415	43	3	1	2865.4	35.4	3383.8	0	2674.6	2710	3600	8	6	4	0	9	13	0	1	0
2015	415	43	3	2	1470.2	19.6	2305.4	0	985.2	1004.8	3600	4	3	6	0	4	7	1	0	0
2015	415	43	3	3	1796.2	37.4	2789.6	15.6	1024.6	1071.6	3600	5	7	5	1	3	9	1	0	0
2015	415	43	3	4	2078.4	91.6	2621.8	0	1202.6	1277.6	3600	4	8	6	0	6	11	0	1	0
2015	415	43	3	5	375.8	187.8	3181.4	0	0	180.6	3600	2	46	3	0	0	45	0	1	0
2015	415	43	3	6	728.2	382.4	2892.2	0	76	458.4	3600	2	72	4	0	3	74	0	1	0
2015	415	43	3	7	363.8	295.4	3223	0	3.2	295	3600	1	68	2	0	1	69	0	1	0
2015	415	43	3	8	932.2	224.2	2705	0	83	293.4	3600	3	43	4	0	2	44	0	1	0
2015	415	43	3	9	533.4	52	2124.2	13.8	149.8	162	3600	4	4	8	2	2	4	0	1	0
2015	415	43	3	10	2345.2	74.2	1419.6	12.2	234.2	309.4	3600	12	15	7	2	6	20	0	1	0
2015	415	43	3	11	1608.2	129	1973.8	3.6	100	209.4	3600	5	34	9	1	2	31	0	1	0
2015	415	43	3	12	2028.8	69.8	1867.4	11.4	433.2	446.8	3573.4	8	4	8	2	6	9	0	1	0
2015	420	43	8	4	1840.4	130.8	2283	9.6	538.4	678.8	3600	11	13	5	3	10	21	0	1	0
2015	420	43	8	5	1547.2	166	3037.6	0	1000.8	1166.8	3600	5	30	4	0	5	35	0	1	0
2015	420	43	8	6	497.4	324	3203.4	0	203.6	527.6	3540.2	6	80	2	0	4	83	0	1	0
2015	425	43	13	1	2438	78.6	3358.6	0	2437.4	2505.4	3600	5	6	5	0	5	10	0	1	0
2015	425	43	13	2	2425	209.8	3038.4	0	2356.2	2451.8	3600	16	14	9	0	15	15	0	1	0
2015	425	43	13	3	2584	251.2	3359	2.8	2539.2	2734.8	3600	17	18	4	1	15	14	0	1	0
2015	425	43	13	4	2328.2	419.8	2988.6	0	2020	2338	3600	18	12	8	0	15	12	0	1	0
2015	425	43	13	5	2475	175.8	3238.6	0	2386.4	2529.4	3600	13	14	10	0	13	17	0	1	0
2015	425	43	13	6	1210.2	1060.4	2429	0	861.2	1586	3600	18	29	17	0	18	24	0	1	0
2015	425	43	13	7	1831.4	126.8	3319.2	0	1804.2	1914.6	3600	12	9	9	0	12	15	0	1	0
2015	425	43	13	8	1520.8	174	2835.2	2.2	941.2	1087.6	3600	10	13	8	1	8	20	0	1	0
2015	425	43	13	9	2014.2	302	2550.6	8.4	1205.6	1439	3600	14	13	9	2	14	19	0	1	0
2015	425	43	13	10	2765.6	8.6	3037.4	0	2242.6	2251.2	3600	13	1	9	0	11	10	0	1	0
2015	425	43	13	11	1409.8	0	2962.6	0	831.8	831.8	3600	3	0	2	0	3	3	0	1	0
2015	425	43	13	12	2507	0	2990	0	1942.8	1942.8	3576.6	4	0	5	0	5	5	0	1	0
2015	423	44	3	1	823.4	513.6	2251.4	369.4	0	384.8	3600	8	23	7	15	0	21	0	1	0
2015	423	44	3	2	1322.4	1104.4	1640.2	715	0	1209.4	3600	8	11	10	14	0	7	0	1	0
2015	423	44	3	3	1101	110.8	742.2	23.2	0	16.8	3600	15	29	8	16	0	3	1	0	0
2015	423	44	3	4	1186.8	647.2	1791.8	387.4	0	427.8	3600	10	32	14	16	0	24	0	1	0
2015	423	44	3	5	789.2	1001.6	2054.6	402.6	0	655.8	3600	8	13	7	9	0	7	0	1	0
2015	423	44	3	6	1299.6	1643.2	843.6	707.8	0	894.2	3600	13	19	11	15	0	11	0	1	0
2015	423	44	3	7	1761.8	1211.8	848	363.8	0	708.8	3600	15	29	13	24	0	17	0	1	0
2015	423	44	3	8	851	436	1783.2	423.8	0	239.4	3600	5	15	12	16	0	12	0	1	0
2015	423	44	3	9	978.6	690.4	1631.6	747.8	0	456.8	3600	12	31	17	28	0	30	0	1	0
2015	423	44	3	10	1471.8	993	1461.2	695.6	0	1021.6	3600	8	13	7	11	0	10	0	1	0
2015	423	44	3	11	573.6	182	2735.6	176.6	0	80.4	3600	5	7	8	9	0	3	0	1	0
2015	423	44	3	12	595.2	1832	2635	220	0	1724.2	3569	4	6	16	18	0	4	0	1	0
2015	428	44	8	4	521	322.4	2510.2	374	0	133.8	3600	5	20	17	19	0	17	0	1	0
2015	428	44	8	5	963.2	961.6	1536.2	735.4	0	602.6	3600	10	18	15	22	0	14	0	1	0
2015	428	44	8	6	1422	900	1496.8	578.4	0	644.2	3763	8	11	12	13	0	4	0	1	0
2015	503	44	13	1	1414.2	732	1163.8	1065.4	0	782	3600	13	23	17	30	0	23	0	1	0
2015	503	44	13	2	468.4	143.4	2121.8	1012.2	0	145.8	3600	4	13	19	20	0	10	0	1	0
2015	503	44	13	3	821	463	1580	1409.8	0	673.8	3600	6	11	18	20	0	8	0	1	1
2015	503	44	13	4	904.8	282.2	1622.6	1150.8	0	380.2	3600	5	20	27	30	0	18	0	1	1
2015	503	44	13	5	736.4	1167.6	1529.6	1112.8	0	949.6	3600	4	11	14	16	0	8	0	1	1
2015	503	44	13	6	355.4	247	2604.4	630.8	0	248.2	3600	1	5	13	16	0	6	0	1	1
2015	503	44	13	7	1864.4	315.2	1037.6	737.4	0	354.6	3600	12	15	10	12	0	6	0	1	1
2015	503	44	13	8	1166.4	333.4	1445	798.4	0	143.2	3600	7	10	17	18	0	4	0	1	1
2015	503	44	13	9	611.4	282.8	2059.2	1111.2	0	467.4	3600	3	6	16	20	0	6	0	1	1
2015	503	44	13	10	1246	318	1680.6	434.2	0	78.8	3600	6	12	15	16	0	7	0	1	1
2015	503	44	13	11	1031	361.4	1950	764.2	0	506.6	3600	8	12	12	16	0	7	0	1	1
2015	503	44	13	12	2434.6	964.4	197.8	2136.6	31.4	2161.8	3571.8	15	15	6	9	2	3	0	1	1

## Sheet: Inc P 3h
Year	Date	Cage	IncDay	Period	TincM	TinsM	TincF	TinsF	TincJ	TattJ	Tsum	FincM	FinsM	FincF	FinsF	FincJ	FattJ	CareTake	Include	Hatching
2015	423	3	3	1	2453.8	3316.8	7221.2	1940.6	575	4415.8	10800	16	23	28	33	7	8	1	0	0
2015	423	3	3	2	1925.8	2298.2	8170.8	1333.2	120.6	2928	10800	11	16	19	22	5	9	0	1	0
2015	423	3	3	3	2972.8	1665.2	7062.4	865.8	0	1815.8	10800	7	22	22	27	0	19	0	1	0
2015	423	3	3	4	2700	2801.6	7542.2	666.2	15.4	2978.2	10778.2	9	15	14	18	1	9	0	1	0
2015	428	3	8	2	3849.4	4447.8	6868.8	1916.6	955.2	6127	10966.4	20	22	20	21	8	4	0	1	0
2015	503	3	13	1	3919.4	3500	7003	1825	972	5456.6	10800	23	38	16	16	13	15	0	1	0
2015	503	3	13	2	3526.6	3760.6	6871.4	2749.6	844	6108.2	10800	16	21	19	19	8	6	0	1	0
2015	503	3	13	3	2645.4	957	8007.2	635.4	312.6	1454	10800	5	10	10	11	1	6	0	1	0
2015	503	3	13	4	1867.4	3372.2	9046.6	154.6	198.6	3672.6	10768.4	4	6	4	5	3	4	0	1	0
2015	329	5	3	1	3275.2	1665.2	8206.2	68.6	762.6	2475.6	10800	19	29	5	8	19	13	0	1	0
2015	329	5	3	2	6025	712.4	4683.8	39.4	36.8	727.2	10800	6	10	3	5	4	6	0	1	0
2015	329	5	3	3	3660.2	2972	7681.6	281.8	581.4	3821	10800	10	32	7	8	10	25	0	1	0
2015	329	5	3	4	3534.8	1190.6	7398.2	108.6	168.6	1463	10769.2	8	22	6	10	8	19	0	1	0
2015	403	5	8	2	3431.4	3860	8964.8	158.2	1174	5150.6	11459.4	24	30	8	14	26	10	0	1	0
2015	408	5	13	1	3621.2	2932.2	7373.4	373.4	1091.6	4083.4	10800	48	84	13	22	28	39	1	0	0
2015	408	5	13	2	4308	3178.6	7177.2	154.4	692.4	4018.2	10800	18	38	5	8	17	24	0	1	0
2015	408	5	13	3	5405.2	4582.8	6039	87.2	687.6	5355.8	10800	16	21	5	6	18	6	0	1	0
2015	408	5	13	4	5689.8	1772.6	5525.8	152.4	485.6	2379.6	10768.8	10	26	5	11	11	22	0	1	0
2015	413	8	3	1	2043.4	1819.4	8536	1778.6	793.8	3563.6	10800	22	25	44	46	28	4	1	0	0
2015	413	8	3	2	1212.6	1030.2	8201.6	1525.4	163.2	1751.2	10800	33	81	78	86	32	50	0	1	0
2015	413	8	3	3	1486	775.6	8558.2	1229	141.6	1276.6	10800	22	36	60	68	13	20	0	1	0
2015	413	8	3	4	653.2	89.2	9771.6	260.6	4.2	85.4	10689.4	2	3	12	12	1	2	0	1	0
2015	418	8	8	2	1246.2	2181.8	8898.2	1551.6	122.8	2928.8	10965.2	19	62	59	61	8	45	0	1	0
2015	423	8	13	1	3711	4297.2	7895	1797	1280.4	6942.8	10800	40	62	57	60	25	27	1	0	0
2015	423	8	13	2	2106.2	3460.6	7756.8	2068.8	357.8	4595.6	10800	23	42	51	54	13	22	0	1	0
2015	423	8	13	3	1989.8	1956	7276.2	2297.8	80.8	2719.8	10800	21	87	53	55	6	68	0	1	0
2015	423	8	13	4	1472.4	1529.8	8226.8	1617.6	0	2076	10770.8	11	30	29	32	0	23	0	1	0
2015	415	11	3	1	4517.6	863.6	8032.2	81.4	4111.4	4954.2	10800	18	21	9	9	14	8	1	0	0
2015	415	11	3	2	4120.2	579.4	6715.4	200.6	887	1531.8	10800	16	15	11	11	15	13	0	1	0
2015	415	11	3	3	4356	593	5518	162.6	883.6	1405.8	10800	22	26	27	27	17	20	0	1	0
2015	415	11	3	4	5419.6	2610.2	7267.8	114.8	2289.2	4875	10769.2	14	14	18	18	12	9	0	1	0
2015	420	11	8	2	5344.6	556.8	7618.2	70.2	2361.8	2876	10738	13	27	7	6	10	18	0	1	0
2015	425	11	13	1	5738.4	1098.6	8906	143.8	3893.6	5094.2	10800	11	40	10	9	15	36	0	1	0
2015	425	11	13	2	4717.6	1159	8891	309.4	2856	4277	10800	11	26	11	12	17	23	0	1	0
2015	425	11	13	3	6137.4	1075	6240.6	264.2	1802.4	2942.2	10800	17	26	10	17	14	22	0	1	0
2015	425	11	13	4	7519.2	800.2	7199.6	80.6	3963.4	4829.2	10770.4	8	9	6	5	10	5	0	1	0
2015	508	15	3	1	5653.6	333.8	9110.2	45.4	4334.4	4679.8	10800	11	30	7	4	15	30	0	1	0
2015	508	15	3	2	3784.2	187.6	7551.8	24.4	2807.6	3004.6	10800	10	15	9	4	12	16	1	0	0
2015	508	15	3	3	3208.4	152.4	7600	99.6	1188.6	1382.6	10800	9	21	11	5	13	28	0	1	0
2015	508	15	3	4	5012.6	58.6	8119.4	9.4	2475.2	2539.2	10768.6	10	7	12	3	19	17	0	1	0
2015	513	15	8	2	4557.4	121.8	9531.8	8.4	3192.2	3322.4	10961.6	14	16	5	3	17	18	0	1	0
2015	518	15	13	1	5097.4	78.2	9346.2	3.8	3648.4	3730.4	10800	7	8	4	1	10	10	1	0	1
2015	518	15	13	2	6117.2	28.4	8244.8	6.6	3576	3608.6	10800	8	5	4	1	9	10	0	1	1
2015	518	15	13	3	5314.8	252.6	8013	80.2	2831.8	3101.8	10800	6	6	15	12	8	7	0	1	1
2015	518	15	13	4	4199	166.6	9163.2	61.4	2594.8	2822.8	10767.4	7	7	6	8	12	12	0	1	1
2015	507	30	3	1	4856	86.4	8802.2	118.2	3433.6	3625.6	10800	10	9	6	2	12	12	1	0	0
2015	507	30	3	2	3759.2	442.4	9402.6	78.4	2437.8	2882.6	10800	6	17	4	2	8	19	0	1	0
2015	507	30	3	3	4761.6	441.8	7192.8	214	1662.2	2182.4	10800	12	32	8	8	15	30	0	1	0
2015	507	30	3	4	4606.2	259.4	7500	322.8	1609.4	2168	10770.4	5	8	8	7	11	7	0	1	0
2015	512	30	8	2	8204.8	6	8765.6	348	6014.8	6368.8	10961.8	5	4	5	5	9	10	0	1	0
2015	517	30	13	1														0	0	1
2015	517	30	13	2	8950.4	6.8	4898.4	1680	3048.8	4735.6	10800	2	1	8	10	9	5	0	1	1
2015	517	30	13	3	6408.6	31.8	6963.2	1104.2	2592	3727.6	10800	3	5	8	11	9	11	0	1	1
2015	517	30	13	4	7236.2	17.4	5898.8	1417.4	2719.6	4154.4	10419	4	4	11	11	13	7	0	1	1
2015	326	39	3	1	5970.4	512.2	7356.8	128.4	2533.6	3174.2	10800	22	16	13	2	34	29	0	1	0
2015	326	39	3	2	2957.2	106.8	9391.8	82.6	1568.4	1757.8	10800	14	4	7	2	19	16	0	1	0
2015	326	39	3	3	4228.2	21.4	8353.2	74	2109.8	2205.2	10800	32	1	10	1	39	38	0	1	0
2015	326	39	3	4	6058.4	239.4	6766.8	105.2	3532.4	3843.8	10771	14	6	13	4	20	14	1	0	0
2015	331	39	8	2	5353.4	170.2	9416	0	3831.2	4001.4	10963.2	46	3	9	0	51	49	0	1	0
2015	405	39	13	1	6635.4	0	6684	542.2	2526.4	3068.6	10800	37	0	3	1	39	39	0	1	0
2015	405	39	13	2	5931	271.8	9620.6	130	4753.4	5155.2	10800	23	7	5	2	26	21	0	1	0
2015	405	39	13	3	8233.6	174	10541.4	0	7975	8149	10800	16	6	2	0	17	15	0	1	1
2015	405	39	13	4	9531.2	65.8	9105.2	26.2	7865.2	7957.2	10771.2	4	1	5	2	8	5	0	1	1
2015	423	41	3	1	3642	215.6	5265.6	277.8	546.6	746.4	10800	11	23	6	10	5	19	1	0	0
2015	423	41	3	2	3143.8	136.4	7987.2	163	335.4	630.4	10800	6	22	6	5	10	30	0	1	0
2015	423	41	3	3	2231	207	9117	201.4	595.6	990.2	10800	6	31	4	5	5	36	0	1	0
2015	423	41	3	4	4008.2	0	7097	15.8	346.2	362	10774.2	3	0	3	1	4	4	0	1	0
2015	428	41	8	2	2969.4	145	8904.8	76.6	928.8	1150.4	10957.2	9	24	6	4	12	37	0	1	0
2015	503	41	13	1	7048.2	17	9123.2	0	5377.6	5394.6	10800	6	4	3	0	8	12	0	1	1
2015	503	41	13	2	7426.8	67	8098.6	23	4725.4	4815.4	10800	5	11	4	2	8	19	0	1	1
2015	503	41	13	3	8508.8	6.2	5495.2	143.6	3204	3353.8	10800	3	1	4	4	6	7	0	1	1
2015	503	41	13	4	6694.4	25	6127	109.2	2052.2	2186.4	10769.2	4	4	5	3	8	12	0	1	1
2015	415	43	3	1	6131.8	92.4	8478.8	15.6	4684.4	4786.4	10800	16	16	13	1	15	28	1	0	0
2015	415	43	3	2	3182.4	661.8	8695.4	0	1278.6	1916.6	10800	8	126	11	0	9	130	0	1	0
2015	415	43	3	3	1829.4	571.6	8052.2	13.8	236	750.4	10800	7	115	12	2	4	116	0	1	0
2015	415	43	3	4	5982.2	273	5260.8	27.2	767.4	965.6	10773.4	23	53	24	5	14	60	0	1	0
2015	420	43	8	2	3885	620.8	8524	9.6	1742.8	2373.2	10740.2	21	123	9	3	18	138	0	1	0
2015	425	43	13	1	7447	539.6	9756	2.8	7332.8	7692	10800	36	38	17	1	34	38	0	1	0
2015	425	43	13	2	6013.4	1656	8656.2	0	5267.6	6453.4	10800	48	55	33	0	45	52	0	1	0
2015	425	43	13	3	5366.4	602.8	8705	10.6	3951	4441.2	10800	34	35	25	3	33	53	0	1	0
2015	425	43	13	4	6682.4	8.6	8990	0	5017.2	5025.8	10776.6	18	1	15	0	18	17	0	1	0
2015	423	44	3	1	3246.8	1728.8	4633.8	1107.6	0	1611	10800	30	63	24	45	0	31	1	0	0
2015	423	44	3	2	3275.6	3292	4690	1497.8	0	1977.8	10800	30	64	31	40	0	42	0	1	0
2015	423	44	3	3	3591.4	2338.2	4262.8	1535.4	0	1405	10800	32	75	41	67	0	59	0	1	0
2015	423	44	3	4	2640.6	3007	6831.8	1092.2	0	2826.2	10769	17	26	29	38	0	17	0	1	0
2015	428	44	8	2	2906.2	2184	5543.2	1687.8	0	1380.6	10963	22	49	43	54	0	35	0	1	0
2015	503	44	13	1	2703.6	1338.4	4865.6	3487.4	0	1601.6	10800	23	47	53	69	0	41	0	1	1
2015	503	44	13	2	1996.6	1696.8	5756.6	2894.4	0	1578	10800	10	35	53	61	0	31	0	1	1
2015	503	44	13	3	3642.2	931.4	4541.8	2647	0	965.2	10800	22	31	42	49	0	16	0	1	1
2015	503	44	13	4	4711.6	1643.8	3828.4	3335	31.4	2747.2	10771.8	29	39	33	39	2	17	0	1	1

## Sheet: Feed P 1h
Year	Date	Cage	FeedDay	Period	TbrM	TinsM	TfeedM	TbrF	TinsF	TfeedF	TbrJ	TattJ	Tsum	FbrM	FinsM	FfeedM	FbrF	FinsF	FfeedF	FbrJ	FattJ	CareTake	Exp	Include
2015	1216	3102	3	1	1471.6	0	327.2	2363.8	0	216.6	570.4	782.2	3600	7	0	4	6	0	5	6	4	0	0	1
2015	1216	3102	3	2	1014.4	0	121.8	1971.8	0	904.8	213	423.2	3600	8	0	4	12	0	10	6	5	0	0	1
2015	1216	3102	3	3	1581.8	0	394.4	2396.2	0	144.8	471.4	917.2	3600	10	0	7	12	0	10	13	5	0	0	1
2015	1216	3102	3	4	1051.4	0	0	2242.2	0	682.2	376.8	378.8	3600	5	0	0	8	0	8	5	4	0	0	1
2015	1216	3102	3	5	1416.2	0	250.2	1426.6	0	889.2	185.6	396.2	3600	10	0	7	23	0	22	6	3	0	0	1
2015	1216	3102	3	6	1036.2	0	234.6	2606.8	0	370.8	392.2	648.4	3600	11	0	7	17	0	15	15	5	0	0	1
2015	1216	3102	3	7	1308.8	0.8	143.6	1222.8	0	294.6	139	170.2	3600	9	1	3	9	0	3	6	6	1	0	0
2015	1216	3102	3	8	1424.2	0	40.6	1024	0	272.8	55	55	3600	14	0	4	7	0	5	4	4	0	1	1
2015	1216	3102	3	9	1872.2	0.6	172.2	1521.2	0	433.6	336.4	595.6	3600	14	1	5	14	0	12	14	5	0	1	1
2015	1216	3102	3	10	1198.8	0	148.8	1924.6	0	329.8	30.4	34.4	3600	9	0	5	8	0	5	4	4	0	0	1
2015	1216	3102	3	11	597.6	0	186.8	2666.2	0	407.2	97	259.4	3600	7	0	3	4	0	2	5	4	0	0	1
2015	1216	3102	3	12	2150.4	0	139	1255.2	0	1233.6	335.8	663.4	4114.8	13	0	8	14	0	11	10	7	0	0	1
2015	1223	3102	10	4	628.8	0	335.4	780.8	0	108.2	231	256.8	3600	17	0	12	5	0	2	6	5	0	0	1
2015	1223	3102	10	5	1209.4	0	269.2	183.2	0	136.4	44	73.6	3600	22	0	14	6	0	3	3	3	0	0	1
2015	1223	3102	10	6	675.6	0	114.4	133.4	0	197.8	23	23	3589.2	8	0	4	10	0	5	2	2	0	0	1
2015	1230	3102	17	1	713.4	0	125.4	965	0	87.2	42	42	3600	11	0	5	7	0	4	3	3	0	0	1
2015	1230	3102	17	2	1048.4	0	166.4	915.6	0	54.2	139.6	142	3600	12	0	7	6	0	4	3	2	0	0	1
2015	1230	3102	17	3	1842.6	0	171.8	1774	0	71.6	907	974.6	3600	19	0	14	8	0	6	14	4	0	0	1
2015	1230	3102	17	4	851.2	0	190	1744	10.2	37.4	343.8	405.8	3600	12	0	7	4	1	2	5	3	0	0	1
2015	1230	3102	17	5	1152	0	69.4	119.2	0	64.4	0	0	3600	7	0	5	10	0	7	0	0	0	0	1
2015	1230	3102	17	6	1070.6	0	116.6	827.8	0	41.4	175.8	175.8	3600	9	0	5	4	0	2	1	1	0	0	1
2015	1230	3102	17	7	457.2	0	108.4	47	0	43	0	0	3600	6	0	5	5	0	3	0	0	0	0	1
2015	1230	3102	17	8	178.8	0	74.8	37.6	0	52.4	0	0	3600	4	0	3	2	0	1	0	0	0	1	1
2015	1230	3102	17	9	98	0	58.4	0	0	0	0	0	3600	4	0	2	0	0	0	0	0	0	1	1
2015	1230	3102	17	10	312.2	0	368.2	593.8	0	125	62.8	62.8	3600	17	0	13	13	0	6	2	2	0	0	1
2015	1230	3102	17	11	700.4	0	150	405.2	6.2	123	18.8	18.8	3600	13	0	7	8	1	4	1	1	0	0	1
2015	1230	3102	17	12	387.2	0	121.4	193.4	0	55.4	14.4	14.4	3565.4	12	0	5	9	0	3	1	1	0	0	1
2016	208	3202	3	1	2434.8	8.4	16.8	2607.2	0	3.4	1464.4	1476.2	3600	3	1	2	3	0	1	3	3	0	0	1
2016	208	3202	3	2	1792.4	0	82.8	1957.6	0	0	283.2	283.2	3600	4	0	2	3	0	0	3	3	0	0	1
2016	208	3202	3	3	301.8	0	5.2	3301.2	0	0	8.2	8.2	3600	1	0	1	1	0	0	1	1	1	0	0
2016	208	3202	3	4	1569.2	0	449.8	1623.8	0	167.2	210	210	3600	6	0	6	5	0	4	1	1	0	0	1
2016	208	3202	3	5	2031.6	0	104.6	3409.6	0	32.8	1945.8	1978.6	3600	4	0	3	2	0	1	3	2	0	0	1
2016	208	3202	3	6	1658	0	310.6	1594	0	311.6	274.2	274.2	3600	4	0	3	6	0	5	2	2	0	0	1
2016	208	3202	3	7	2526.8	0	368	681.4	0	26.8	3	3	3600	5	0	4	3	0	2	1	1	0	0	1
2016	208	3202	3	8	1071.2	0	278.2	2196.4	0	0	38.4	38.4	3600	9	0	6	2	0	0	2	2	0	1	1
2016	208	3202	3	9	1397	0	291	1970.8	0	40.2	234.8	234.8	3600	8	0	4	2	0	1	2	2	0	1	1
2016	208	3202	3	10	1838.6	0	308	2561.6	0	171	1279.2	1279.2	3600	4	0	2	7	0	5	3	3	0	0	1
2016	208	3202	3	11	1564.2	0	311.6	2091.6	0	65.8	433.2	433.2	3600	7	0	5	4	0	1	4	4	0	0	1
2016	208	3202	3	12	955.6	0	305.8	1911.6	0	448	50	50	3571	3	0	2	9	0	7	2	2	0	0	1
2016	213	3202	10	4	359	0	63	2723.6	0	370.8	4.4	22.4	3590.6	2	0	1	14	0	12	1	1	0	0	1
2016	213	3202	10	5	233	1.2	148.2	2699.8	0.8	37.2	14.4	16.2	3600	4	1	2	4	1	2	2	2	0	0	1
2016	213	3202	10	6	55.4	0	66.2	1116	0	171.2	14.6	24	3597.6	3	0	1	8	0	6	2	2	0	0	1
2016	220	3202	17	1	606.4	0	38.8	1986.4	0	131.4	3	4	3600	3	0	1	10	0	8	1	1	0	0	1
2016	220	3202	17	2	584.8	0	66.6	1454.8	0	72.6	3.8	3.8	3600	5	0	3	5	0	2	1	1	0	0	1
2016	220	3202	17	3	377.6	0	68.4	686	0	0	1.2	4.6	3600	4	0	2	1	0	0	1	1	0	0	1
2016	220	3202	17	4	436.4	0	31.2	867.4	0	125	0	0	3600	2	0	1	6	0	5	0	0	0	0	1
2016	220	3202	17	5	390.2	0	77.8	710.2	0	129.2	0	0	3600	5	0	3	5	0	4	0	0	0	0	1
2016	220	3202	17	6	83.6	0	54	1570.8	0	27.2	1	18.2	3600	2	0	1	4	0	2	1	1	0	0	1
2016	220	3202	17	7	779.6	0	100.2	1208.6	0	97.6	6	6	3600	6	0	4	4	0	2	1	1	0	0	1
2016	220	3202	17	8	0	0	0	230.6	0	0	0	0	3600	0	0	0	1	0	0	0	0	0	1	1
2016	220	3202	17	9	99.4	0	52.8	1192.2	0	179.4	1.6	3.2	3600	4	0	2	10	0	9	1	1	0	1	1
2016	220	3202	17	10	263.6	0	47.8	387.4	0	51.8	0	0	3600	5	0	3	3	0	2	0	0	0	0	1
2016	220	3202	17	11	972.2	0	62.4	1828.8	0	110.6	1.6	9.4	3600	7	0	2	7	0	4	1	1	0	0	1
2016	220	3202	17	12	604.4	0	49	773.6	0	52.2	47	47	3591	5	0	2	4	0	2	1	1	0	0	1
2016	208	3301	3	1	963.6	80.2	129.2	2610.8	3.4	207.6	252.8	401.8	3600	16	8	12	19	5	15	14	7	0	0	1
2016	208	3301	3	2	1659.2	24	268.2	1587	1.8	272.8	138	213	3600	20	4	18	14	2	11	10	5	0	0	1
2016	208	3301	3	3	3104.6	0	495.4	175	38	0	142.8	213	3600	36	0	35	4	4	0	7	3	1	0	0
2016	208	3301	3	4	1485.2	48.4	32.6	1718	26.2	630.6	286.4	352.6	3600	11	6	6	40	7	35	7	5	0	0	1
2016	208	3301	3	5	1904.6	0.6	266.4	1493	21.4	252.6	316.6	338.6	3600	14	1	13	18	2	15	3	2	0	0	1
2016	208	3301	3	6	1616.2	5.6	113	1924.6	5.6	395.6	449.4	460.6	3600	14	3	12	25	3	22	4	3	0	0	1
2016	208	3301	3	7	1682.2	50	112.2	1788.4	2.2	238	220.8	273	3600	17	3	15	21	2	18	4	4	0	0	1
2016	208	3301	3	8	2581	9.8	7.2	859.8	22.4	215	171.4	185.4	3600	5	4	2	24	8	18	4	4	0	1	1
2016	208	3301	3	9	2053.8	10.4	162.8	1422.4	4.8	248.2	287.2	302.4	3600	24	2	22	21	5	17	4	5	0	1	1
2016	208	3301	3	10	1506.2	1.2	40.6	2163	1.8	85.2	195	198	3600	11	1	9	20	2	17	4	4	0	0	1
2016	208	3301	3	11	1830.2	92	160.8	1828.8	4.2	403.4	633.8	719.4	3600	21	4	17	29	4	26	4	4	0	0	1
2016	208	3301	3	12	564	23	0	3009.2	16.4	203.6	204.4	243.6	3572.6	1	2	0	19	2	16	2	2	0	0	1
2016	214	3301	10	4	2222.2	73.4	198.8	249.4	4	349	2.6	8.6	3590.6	34	10	26	15	3	12	1	2	0	0	1
2016	214	3301	10	5	2114	25.8	299.8	722.4	4.2	73.2	27.8	32.6	3600	46	7	41	15	4	10	3	3	0	0	1
2016	214	3301	10	6	1570.6	54	34.2	337.4	3	82.6	10.6	23.2	3598.2	15	11	7	7	4	3	4	2	0	0	1
2016	221	3301	17	1	340.4	2.6	14.2	1035.8	3.8	54.8	9.6	12.2	3600	5	1	2	11	2	8	1	1	0	0	1
2016	221	3301	17	2	286	0	30.2	313.2	1.8	51.6	0	0	3600	5	0	4	4	2	2	0	0	0	0	1
2016	221	3301	17	3	247	2.6	57.2	260.4	1.2	22.2	0	0	3600	10	2	8	5	2	3	0	0	0	0	1
2016	221	3301	17	4	292.4	12.2	61.8	297.2	3	44.4	0	7.6	3600	9	4	4	4	2	2	0	1	0	0	1
2016	221	3301	17	5	122	68.8	25	214.4	1.8	69	0	0	3600	5	2	3	4	2	2	0	0	0	0	1
2016	221	3301	17	6	360.2	9.4	46	111.6	1	35	6.2	9.8	3600	8	4	5	4	1	3	1	1	0	0	1
2016	221	3301	17	7	531	20.8	31.8	505	16.6	74.2	0	0	3600	13	5	8	4	3	2	0	0	0	0	1
2016	221	3301	17	8	51.6	0	23.2	3.6	0.2	16.8	0	0	3600	3	0	2	1	1	1	0	0	0	1	1
2016	221	3301	17	9	84.2	5.6	18.8	136.2	2	51	2.6	3.2	3600	7	2	6	5	2	3	1	1	0	1	1
2016	221	3301	17	10	178.8	8	7.4	389.8	64.6	58.6	0	0	3600	3	3	2	5	3	3	0	0	0	0	1
2016	221	3301	17	11	217.4	26.4	22.8	703	78	35.2	0	87.2	3600	6	3	5	4	4	1	0	1	0	0	1
2016	221	3301	17	12	73.6	12.6	11.2	96.6	0.4	24.4	7.2	8	3574.6	3	2	1	3	1	2	1	1	0	0	1
2016	119	3402	3	1	2004.8	9	0	3591.8	0	0	2004.8	2013.8	3600	4	1	0	1	0	0	4	4	0	0	1
2016	119	3402	3	2	2261	41	14	3263.8	0	0	1948.6	1989.6	3600	4	1	1	1	0	0	2	2	0	0	1
2016	119	3402	3	3	1253.4	0	237	2497.2	0	0	385.2	387.6	3600	11	0	8	1	0	0	4	3	1	0	0
2016	119	3402	3	4	1964.4	27.4	438.4	2637.6	0	0	1002	1467.8	3600	15	2	12	1	0	0	15	3	1	0	0
2016	119	3402	3	5	1213	44.8	0	2510.6	0	0	148	192.8	3600	3	4	0	1	0	0	2	6	0	0	1
2016	119	3402	3	6	2120.4	0	40.4	1820.2	0	208.8	515	589.8	3600	4	0	2	9	0	8	4	2	0	0	1
2016	119	3402	3	7	2215.6	0	250.6	1947.6	0	52.8	676.4	866.6	3600	8	0	7	6	0	4	6	2	0	0	1
2016	119	3402	3	8	570.4	0	7.8	3600	0	0	570.4	578.2	3600	4	0	1	1	0	0	4	3	0	1	1
2016	119	3402	3	9	1875.6	110.8	620.2	1235.6	0	21.4	291.8	313.2	3600	28	8	18	3	0	1	4	3	0	1	1
2016	119	3402	3	10	1320.4	0	174.6	3600	0	0	1320.4	1495	3600	12	0	10	1	0	0	12	2	0	0	1
2016	119	3402	3	11	1400.6	0	0	3600	0	0	1400.6	1400.6	3600	1	0	0	1	0	0	1	1	0	0	1
2016	119	3402	3	12	2164.6	0	78.6	1903.4	0	316.6	834.8	892.6	3570.6	6	0	5	14	0	12	5	3	0	0	1
2016	127	3402	10	4	1651.4	0	153	1605.4	0	129.2	6	45.8	3592.6	5	0	2	4	0	2	1	2	0	0	1
2016	127	3402	10	5	2129.2	0	123.8	1299.8	0	0	79.4	90	3600	11	0	4	2	0	0	3	4	0	0	1
2016	127	3402	10	6	1864.6	0	98.4	1157.8	0	0	75.2	81	3595.6	10	0	6	5	0	0	4	5	0	0	1
2016	202	3402	17	1	564.8	0	125.4	53.6	0	92	0	0	3600	12	0	6	2	0	1	0	0	0	0	1
2016	202	3402	17	2	911	0	155.6	1021.4	0	121	189.2	196.6	3600	10	0	5	2	0	1	3	3	0	0	1
2016	202	3402	17	3	297	0	114.4	0	0	0	0	0	3600	9	0	3	0	0	0	0	0	0	0	1
2016	202	3402	17	4	769	5.8	132	1509.4	0	148.8	517.6	549.2	3600	8	1	5	4	0	3	1	3	1	0	0
2016	202	3402	17	5	949.6	0	59	675.8	0	0	265.2	281	3600	5	0	2	1	0	0	1	1	0	0	1
2016	202	3402	17	6	1061.6	30.2	75.2	862.4	0	32.8	18	18	3600	6	1	3	1	0	1	1	1	0	0	1
2016	202	3402	17	7	1193.2	110	63.8	1373.8	0	91.6	0	76.6	3600	6	3	2	3	0	1	0	1	0	0	1
2016	202	3402	17	8	446.2	6.4	66.8	582	0	0	0	21	3600	1	1	1	1	0	0	0	1	0	0	1
2016	202	3402	17	9	1042	6.8	164	674.4	3.8	172.6	6	18.8	3600	7	1	4	5	1	5	1	3	0	0	1
2016	202	3402	17	10	1189.8	0	41	1241	0	48.2	679.8	679.8	3600	6	0	3	3	0	2	3	3	0	0	1
2016	202	3402	17	11	1011.8	0	30	1319.2	0	0	0	0	3600	3	0	1	2	0	0	0	0	0	0	1
2016	202	3402	17	12	992.4	0	42.8	0	0	0	0	0	3576.2	4	0	2	0	0	0	0	0	0	0	1
2016	115	3801	3	1	3319	0	63.2	2935.8	0	313.2	2737.4	3039	3600	14	0	12	42	0	39	40	4	0	0	1
2016	115	3801	3	2	2964.2	1	9.4	3306.6	0.6	268.8	2673.6	2950.6	3600	6	1	2	25	1	23	29	5	0	0	1
2016	115	3801	3	3	2142.2	1.4	246.6	969.6	16.2	369.2	262.6	272.6	3600	18	1	14	32	1	30	2	3	1	0	0
2016	115	3801	3	4	2196.6	47	16.8	2329.6	21.8	491	1292.2	1502.8	3600	8	6	3	36	4	32	20	5	1	0	0
2016	115	3801	3	5	3305	8.4	0	3521.4	9	39	3234	3282.8	3600	3	1	0	11	2	8	12	3	0	0	1
2016	115	3801	3	6	2775	11	280	1087.2	2	477.4	610.2	1032.6	3600	22	4	19	32	2	29	29	4	0	0	1
2016	115	3801	3	7	2728.2	6.2	58	2984.6	9.2	355.6	2135.4	2541.8	3600	14	3	10	37	3	34	47	5	0	0	1
2016	115	3801	3	8	2396	2.4	76.8	3144.2	5	10.6	1947.6	2035	3600	8	3	4	7	4	4	11	6	0	0	1
2016	115	3801	3	9	3023.6	0.8	125.8	2229.8	0.6	497.4	1778.2	2278	3600	9	1	7	28	1	27	30	2	0	0	1
2016	115	3801	3	10	2619.4	12	162.2	3433	4.4	116.8	2454.6	2747.8	3600	13	7	8	17	3	14	28	6	0	0	1
2016	115	3801	3	11	3455.6	2.4	104.6	2567	2.8	254.6	2436.6	2787	3600	21	1	19	31	4	26	43	6	0	0	1
2016	115	3801	3	12	2876.8	2	45.2	2737.6	1.4	396.2	2110.6	2489.4	3569.8	17	2	15	28	2	25	32	4	0	0	1
2016	122	3801	10	4	2065.8	4.6	65.8	1154	8.4	235.4	21.2	41.8	3593.8	10	4	6	12	2	12	5	2	0	0	1
2016	122	3801	10	5	1996.4	18	43	1893.2	0.4	198.6	509.6	553	3600	7	8	2	15	1	13	8	5	0	0	1
2016	122	3801	10	6	867	50.6	82	3480.2	1.2	39	770.6	926	3594	14	15	4	9	2	7	17	13	0	0	1
2016	129	3801	17	1	360.2	7.2	32	76.2	9	61.8	1.4	10.6	3600	8	5	7	4	2	4	1	1	0	0	1
2016	129	3801	17	2	806.4	9.4	82.6	1967.6	3.2	23.2	16.6	49	3600	8	5	4	5	1	5	3	3	0	0	1
2016	129	3801	17	3	96.6	7.8	0	0	0	0	0	0	3600	2	2	0	0	0	0	0	0	1	0	0
2016	129	3801	17	4	1373.6	109.4	122.2	383.4	11.6	176	20	95.2	3600	16	23	9	12	4	10	3	10	0	0	1
2016	129	3801	17	5	1268.4	257.8	18.8	1756.6	1.4	21.6	358.8	571.6	3600	13	33	1	3	1	1	5	20	0	0	1
2016	129	3801	17	6	948.2	220.2	43.2	2752.2	0.2	33.2	394.4	657.4	3600	14	18	2	6	1	4	14	12	0	0	1
2016	129	3801	17	7	1521.2	39.8	70.8	1989.8	19.4	42.4	665.6	724.6	3600	20	11	10	5	3	2	8	9	0	0	1
2016	129	3801	17	8	2033.8	38.4	24.2	2078.6	0.4	48.2	1060.6	1111.8	3600	11	8	2	6	1	4	6	5	0	0	1
2016	129	3801	17	9	1527	55.6	65	3116	0	4.6	1215.2	1315.2	3600	22	15	14	3	0	2	19	10	0	0	1
2016	129	3801	17	10	1282	29	61.6	1018.4	1.4	51.6	361.6	404.8	3600	13	13	3	8	2	6	5	6	0	0	1
2016	129	3801	17	11	953.2	39.6	16	2927.4	0	10.4	953.2	1008.8	3600	9	17	1	3	0	1	9	10	0	0	1
2016	129	3801	17	12	1591.6	8.8	90.8	2066.4	0.8	0	1071	1131.6	3580.6	8	5	4	1	1	0	5	3	0	0	1
2015	1127	4101	3	1	3081.4	25.4	130	3575.8	19.2	0	3081.4	3236.8	3600	8	1	4	2	1	0	8	3	0	0	1
2015	1127	4101	3	2	3029.8	0	118	2334.6	0	556.8	2055	2439.2	3600	14	0	12	21	0	19	15	3	0	0	1
2015	1127	4101	3	3	2521.2	0	0	3072.4	0	527.6	2463.2	2521.2	3600	2	0	0	10	0	9	3	2	0	0	1
2015	1127	4101	3	4	3197.2	0	159.8	2338.8	0	91.6	1976.4	2187.4	3600	11	0	9	9	0	8	13	2	0	0	1
2015	1127	4101	3	5	3005.8	0	154.2	2959.4	0	510.8	2476.8	3030.2	3600	11	0	8	10	0	9	12	3	0	0	1
2015	1127	4101	3	6	3239.8	0	29.4	1014	0	268.4	803.2	951.6	3600	6	0	5	8	0	7	4	3	0	0	1
2015	1127	4101	3	7	2178	0	454.8	2481.6	0	566.2	1691.8	2080.6	3600	19	0	17	15	0	14	18	4	0	0	1
2015	1127	4101	3	8	3158.2	0	0	3283	0	0	2841.2	2841.2	3600	2	0	0	1	0	0	2	2	0	0	1
2015	1127	4101	3	9	2875.2	0	44	3416.8	0	0	2692	2736	3600	4	0	1	1	0	0	4	3	0	0	1
2015	1127	4101	3	10	3581	0	0	2985.2	0	45.4	2966.2	3011.6	3600	2	0	0	2	0	1	3	2	0	0	1
2015	1127	4101	3	11	2949.4	0	75.4	2761.6	0	676.6	2474.2	2863	3600	7	0	3	8	0	7	10	4	0	0	1
2015	1127	4101	3	12	3414.4	0	151	2039.8	0	0	2039.8	2039.8	3565.4	3	0	2	1	0	0	1	1	0	0	1
2015	1204	4101	10	4	1169.8	0	383.6	425.2	0	369.8	57.2	256.2	3593.8	10	0	10	6	0	6	1	4	0	0	1
2015	1204	4101	10	5	1320.8	0	512	165.6	0	225.8	88	391.4	3600	12	0	11	5	0	3	4	3	0	0	1
2015	1204	4101	10	6	1168.6	0	93.6	1285.2	0	85.4	132	132	3593.6	4	0	1	6	0	3	3	3	0	0	1
2015	1211	4101	17	1	242.8	37.6	84.4	266.8	0	108.8	1	45.6	3600	3	4	3	2	0	2	1	2	0	0	1
2015	1211	4101	17	2	567.6	8.8	119.4	1174.6	0	75	59.4	87	3600	6	2	5	3	0	3	1	3	0	0	1
2015	1211	4101	17	3	663.8	8.6	83.6	470.4	0	65.4	189	224.2	3600	3	1	3	4	0	4	2	3	0	0	1
2015	1211	4101	17	4	361.6	0	68	1415.8	0	54.4	144.6	212	3600	4	0	3	7	0	3	4	4	0	0	1
2015	1211	4101	17	5	686.6	68.8	63	466.6	0	62.4	107.2	138.2	3600	5	18	3	4	0	4	2	3	0	0	1
2015	1211	4101	17	6	180.6	182.4	57.6	1469.2	0	56	30	68.4	3600	7	45	3	9	0	4	2	4	0	0	1
2015	1211	4101	17	7	478.8	198	41.8	643.4	0	108	0	53	3600	8	41	2	7	0	4	0	9	0	0	1
2015	1211	4101	17	8	327	21.6	24	842.6	0	42	84.2	103	3600	3	3	1	6	0	2	1	2	0	0	1
2015	1211	4101	17	9	297.8	31	28.2	1311.6	0	112.6	0	0	3600	3	6	1	7	0	5	0	0	0	0	1
2015	1211	4101	17	10	273	10.4	65	1248.2	0	122.2	105	148.4	3600	4	1	3	10	0	6	3	5	0	0	1
2015	1211	4101	17	11	201.8	0	28.4	1763	17.8	6	19.6	25.6	3600	2	0	2	5	2	1	1	1	1	0	0
2015	1211	4101	17	12	178.2	0	64.2	111.4	0	82.4	17.4	44	3565.6	4	0	3	4	0	3	1	1	1	0	0
2015	1030	4102	3	1	2888.8	0	0	3514.8	0	73	2869.4	2888.8	3600	2	0	0	4	0	4	3	2	0	0	1
2015	1030	4102	3	2	2480.4	0	234.2	2246.2	0	128.8	1393	1489.6	3600	16	0	11	8	0	6	10	6	0	0	1
2015	1030	4102	3	3	2479.8	23	18	3523	0	77	2417	2520.8	3600	4	3	1	9	0	8	10	5	0	0	1
2015	1030	4102	3	4	3542.8	0	57.2	3551.4	0	48.6	3494.2	3600	3600	3	0	2	5	0	4	7	1	0	0	1
2015	1030	4102	3	5	2210.6	5	291.6	2450.4	0	236.6	1525.6	1594.2	3600	11	1	9	11	0	9	5	4	0	0	1
2015	1030	4102	3	6	2441.8	0	0	1818.6	0	59	702.8	719.4	3600	2	0	0	7	0	4	5	4	1	0	0
2015	1030	4102	3	7	2157.4	0	148.6	2872.6	0	217.6	1647	1796.2	3600	8	0	6	8	0	7	7	2	0	0	1
2015	1030	4102	3	8	3416.2	0	60.4	2334.8	0	18	2211.4	2229.4	3600	3	0	2	3	0	1	3	2	0	0	1
2015	1030	4102	3	9	1454	0	0	3431.6	0	168.4	1424.8	1454	3600	1	0	0	5	0	4	2	1	0	0	1
2015	1030	4102	3	10	1607.2	13.6	36.8	3525.8	0	0	1569.8	1583.4	3600	3	1	1	1	0	0	2	2	0	0	1
2015	1030	4102	3	11	1871.8	0	107.6	2437.4	0	166.6	877.2	983.4	3600	7	0	5	7	0	6	6	2	0	0	1
2015	1030	4102	3	12	1812	0	74	2748.2	0	95.2	1059	1154.2	3575.2	3	0	2	5	0	3	5	2	0	0	1
2015	1106	4102	10	4	1341.6	18.4	100.4	2027.2	26	70.8	54.2	123.4	3587.2	10	4	4	11	7	5	5	15	0	0	1
2015	1106	4102	10	5	1545.8	33.2	9.2	1942.6	46	28.2	15	93	3600	8	8	1	12	9	2	1	18	0	0	1
2015	1106	4102	10	6	1936	18.2	176.4	1621.2	115.4	30.4	67	157.8	3900.6	11	3	3	21	19	4	7	26	0	0	1
2015	1113	4102	17	1	1423.8	0	69.4	436	0	31.6	16.2	25.4	3600	7	0	2	4	0	2	2	2	0	0	1
2015	1113	4102	17	2	1553	13.6	51.4	1097	7.4	39	210	241.6	3600	11	2	4	6	1	3	6	8	0	0	1
2015	1113	4102	17	3	1872.4	15.6	32.2	664.2	3.8	28	135.4	149.6	3600	12	2	1	9	1	5	4	6	0	0	1
2015	1113	4102	17	4	1579.8	53.8	28.8	696.2	0	46.6	0	0	3600	6	4	2	7	0	4	0	0	0	0	1
2015	1113	4102	17	5	1202.4	13.8	40.2	660.2	0	39	117	117	3600	6	1	1	9	0	3	2	2	0	0	1
2015	1113	4102	17	6	1923	3.4	16.2	519	0	0	75.4	75.4	3600	11	1	3	5	0	0	4	4	0	0	1
2015	1113	4102	17	7	947.8	0	61.4	155.4	15	33.4	69.6	96	3600	18	0	4	5	3	3	3	4	0	0	1
2015	1113	4102	17	8	3.6	0	0	111.4	0	0	0	0	3600	1	0	0	2	0	0	0	0	1	0	0
2015	1113	4102	17	9	1011.6	0	135.8	245.2	8.2	50.8	8.4	12.8	3600	8	0	4	5	1	3	1	2	0	0	1
2015	1113	4102	17	10	937.4	0	27.4	118.4	0	29	0	0	3600	2	0	1	3	0	3	0	0	0	0	1
2015	1113	4102	17	11	1351	0	10	116	0	12.6	32.8	32.8	3600	4	0	2	4	0	2	1	1	0	0	1
2015	1113	4102	17	12	376.8	0	29	65.6	0	28.8	9.4	11.6	3574.2	6	0	3	8	0	4	2	1	0	0	1
2016	112	4301	3	1	1997.6	6.8	430.4	1874.6	5.4	316.8	857.6	1059	3600	24	6	18	19	6	12	17	11	0	0	1
2016	112	4301	3	2	2820.6	34.4	118.2	2296.2	0.8	348.8	1819	2070	3600	13	5	6	17	4	8	17	12	0	0	1
2016	112	4301	3	3	857.8	17.6	0	2585.4	24.4	585.8	388.8	489	3600	3	1	0	16	1	12	5	4	1	0	0
2016	112	4301	3	4	1284.4	0	371.2	2293.8	0	862.6	776.6	1212	3600	14	0	12	25	0	24	17	3	0	0	1
2016	112	4301	3	5	2492.8	0	122.2	1504.6	0	295.6	792.4	859.2	3600	12	0	5	9	0	5	12	8	0	0	1
2016	112	4301	3	6	2673.6	1	236.6	2968.8	0	26	2166	2322	3600	9	1	6	7	0	4	13	4	0	0	1
2016	112	4301	3	7	1101.6	14.8	247.2	2853.4	0	91	748.6	765.8	3600	15	3	3	10	0	2	13	11	0	1	1
2016	112	4301	3	8	640.4	0	311.8	2997.4	0	69.2	313	476.8	3600	15	0	12	5	0	2	11	4	0	1	1
2016	112	4301	3	9	1435	13.4	0	2443.8	0	3.8	417.4	421.2	3600	4	1	0	7	0	1	7	6	0	1	1
2016	112	4301	3	10	2131.4	41.2	179.2	2190.6	1.2	127.4	1021.4	1189.2	3600	15	6	1	18	1	4	22	22	0	0	1
2016	112	4301	3	11	2486.6	0	8	3037.2	0	76.6	2022.2	2030.2	3600	5	0	1	6	0	2	6	5	0	0	1
2016	112	4301	3	12	1491.4	0	413.8	2354.6	0	174.2	686.6	899.2	3571.6	14	0	10	11	0	7	10	4	0	0	1
2016	117	4301	10	4	1464.4	4.4	65	2115.2	0	122.4	703	710	3600	16	4	2	34	0	18	15	17	0	0	1
2016	117	4301	10	5	1194.6	23.8	130.4	2930.4	0	87.4	1029.2	1070	3600	17	2	8	23	0	17	9	7	0	0	1
2016	117	4301	10	6	895.6	4.6	131.8	2417.2	0	139.6	143.4	203.4	3589	15	2	5	25	0	16	7	6	0	0	1
2016	124	4301	17	1	290.4	0	102.2	1651.6	0	62.6	112.6	145.4	3600	8	0	4	6	0	3	4	3	0	0	1
2016	124	4301	17	2	533.2	0	173.2	2520.4	0	29.6	446.6	456	3600	8	0	4	6	0	2	3	3	0	0	1
2016	124	4301	17	3	1414.2	0	40.4	2968.8	0	48.8	1382.2	1396.8	3600	5	0	2	5	0	3	4	2	0	0	1
2016	124	4301	17	4	130.2	0	102	2890.4	0	28.4	83.8	94.4	3600	7	0	3	4	0	1	4	3	0	0	1
2016	124	4301	17	5	662.4	4.6	146.8	2491	0	37	228.4	319.2	3600	12	2	6	7	0	2	8	5	0	0	1
2016	124	4301	17	6	233	0	125.2	2859	5.8	36.8	179.8	202	3600	5	0	2	8	1	2	3	3	0	0	1
2016	124	4301	17	7	612	6	137	2021.2	0	20.8	208	208	3600	10	1	6	4	0	1	3	3	0	0	1
2016	124	4301	17	8	289.4	0	92.4	1811.4	0	22.6	219	236.8	3600	8	0	4	5	0	1	4	4	0	0	1
2016	124	4301	17	9	605	0	102.8	2305.4	0	33.4	30.8	58.6	3600	8	0	5	6	0	2	4	4	0	0	1
2016	124	4301	17	10	209.2	0	93.6	2287.4	0	12.8	4.8	19	3600	5	0	3	5	0	1	2	2	0	0	1
2016	124	4301	17	11	841	0	20.6	2035	0	44.2	397.8	397.8	3600	6	0	2	8	0	3	4	4	0	0	1
2016	124	4301	17	12	83.4	0	48.8	2900.2	0	0	45.4	77.6	3591.8	7	0	3	3	0	0	3	2	0	0	1
2015	1221	4502	3	1	1284.4	0	208	2121.2	0	169	140.2	208	3600	16	0	11	14	0	8	11	9	0	0	1
2015	1221	4502	3	2	1662.2	0	422.2	1470	2.4	72.8	52.2	54.6	3600	12	0	7	9	1	5	6	7	0	0	1
2015	1221	4502	3	3	1674.4	0	61.6	1552.4	1.6	399.6	101.2	102.4	3600	7	0	1	21	1	17	8	9	0	0	1
2015	1221	4502	3	4	1057	0	358.6	2133.8	0	204.8	162.2	179.8	3600	17	0	10	10	0	8	8	6	0	0	1
2015	1221	4502	3	5	1393.2	0	79.2	2072.8	0	249.8	211.4	229.8	3600	13	0	5	13	0	9	11	8	0	0	1
2015	1221	4502	3	6	1650.8	0	339	1659.8	0	54.4	141.4	144.8	3600	19	0	8	6	0	3	9	8	0	0	1
2015	1221	4502	3	7	1002.4	0	235.4	2209.8	2.4	199.6	133.6	141.8	3600	25	0	14	13	2	9	9	10	0	0	1
2015	1221	4502	3	8	0	0	0	2068.8	0	124.4	0	0	3600	0	0	0	16	0	8	0	0	0	1	1
2015	1221	4502	3	9	415.2	0	40.4	2918.8	0	32.2	32.8	32.8	3600	9	0	4	7	0	2	1	1	0	1	1
2015	1221	4502	3	10	433.4	0	300.6	1786.2	0	220.6	18	21.2	3600	22	0	11	15	0	10	5	3	0	0	1
2015	1221	4502	3	11	752.8	0	313.4	2524.8	1.6	46	93	94.6	3600	23	0	12	9	1	6	8	9	0	0	1
2015	1221	4502	3	12	343.8	0	0	3247.8	0	24.8	31.2	31.2	5611	3	0	0	3	0	1	3	3	0	0	1
2015	1226	4502	10	4	135.2	0	120.4	242.2	0	69.4	0	0	3600	6	0	4	4	0	2	0	0	0	0	1
2015	1226	4502	10	5	324.4	0	191.4	60	0	73.8	0	0	3600	8	0	5	4	0	2	0	0	0	0	1
2015	1226	4502	10	6	284	0	192	190	0	159.8	0	0	3595.8	9	0	6	7	0	4	0	0	0	0	1
2016	102	4502	17	1	48.6	0	111.4	376	0	38.4	0	0	3600	7	0	4	15	0	4	0	0	0	0	1
2016	102	4502	17	2	59	0	101.8	609	0	67	0.2	0.2	3600	8	0	5	22	0	4	1	1	0	0	1
2016	102	4502	17	3	165.6	0	78.6	61.8	0	104.6	0	0	3600	8	0	6	7	0	5	0	0	0	0	1
2016	102	4502	17	4	157.2	0	45.2	173.2	0	54.6	0	0	3600	6	0	3	3	0	2	0	0	0	0	1
2016	102	4502	17	5	34.4	0	65.8	271	0	115.2	0	0	3600	4	0	3	10	0	7	0	0	0	0	1
2016	102	4502	17	6	137.6	0	116.8	61.8	0	49.8	0	0	3600	6	0	5	4	0	4	0	0	0	0	1
2016	102	4502	17	7	282.6	0	69.8	696.6	0	53.8	0	0	3600	4	0	2	8	0	2	0	0	0	0	1
2016	102	4502	17	8	23.6	0	49	48.8	0	10.8	0	0	3600	4	0	2	2	0	2	0	0	0	1	1
2016	102	4502	17	9	7.4	0	30	0	0	6.8	0	0	3600	1	0	1	0	0	1	0	0	0	1	1
2016	102	4502	17	10	58.6	0	190.8	71.4	0	122.4	0	0.2	3600	8	0	7	4	0	6	0	1	0	0	1
2016	102	4502	17	11	51.8	0	28.6	168.8	0	83.2	0	0	3600	3	0	2	8	0	6	0	0	0	0	1
2016	102	4502	17	12	146.4	0	3.6	181.4	0	14.4	0	0	3568.6	2	0	1	4	0	3	0	0	0	0	1
2016	210	4601	3	1	2440.2	10.4	163.4	3475.4	6	0	2324.6	2504.4	3600	19	2	16	4	1	0	22	5	0	0	1
2016	210	4601	3	2	2724.2	1.2	3.2	2687.2	0	24.6	1836	1840.4	3600	3	1	1	6	0	3	5	4	0	0	1
2016	210	4601	3	3	1310.8	81.8	58.2	3575	0	0	1295.2	1425.8	3600	5	1	3	2	0	0	5	3	1	0	0
2016	210	4601	3	4	1608.4	0	272.6	3600	0	0	1608.4	1881	3600	15	0	14	1	0	0	15	1	0	0	1
2016	210	4601	3	5	2574	0	268.6	2966.8	1	0	2179.6	2210.4	3600	8	0	7	2	1	0	5	2	0	0	1
2016	210	4601	3	6	2606.2	0.4	223.2	3561.6	0	38.4	2606.2	2829.8	3600	10	1	9	3	0	2	10	1	0	0	1
2016	210	4601	3	7	2926.8	3.6	144.6	3547.8	1.2	0	2874.6	3024	3600	8	1	7	3	1	0	10	3	0	0	1
2016	210	4601	3	8	1745.6	25.8	0	3299.4	1	63.4	1510.4	1551.6	3600	3	3	0	6	1	4	3	2	0	1	1
2016	210	4601	3	9	1466.4	15.2	453.4	2567.2	0.6	0	884.2	902.8	3600	17	1	16	3	1	0	3	3	0	1	1
2016	210	4601	3	10	2306.4	0	36.4	3600	0	0	2306.4	2342.8	3600	4	0	3	1	0	0	4	1	0	0	1
2016	210	4601	3	11	2028	2.6	392.6	1419	1.4	0	240.2	243.6	3600	19	1	18	3	2	0	2	3	0	0	1
2016	210	4601	3	12	1242.4	1.8	28.4	3190.6	0	0	885.2	887	3576.2	5	2	3	2	0	0	3	3	0	0	1
2016	217	4601	10	4	998.8	14.6	109.4	2275	3.2	39	2.8	8.8	3590.6	4	3	3	4	2	1	1	2	0	0	1
2016	217	4601	10	5	437	68.8	72.2	3161.8	0.6	17.2	68.6	160	3600	6	4	3	5	1	2	5	5	0	0	1
2016	217	4601	10	6	1349	64	64.8	2522.8	6.2	41.4	368.6	467.6	3598.2	6	3	4	5	2	2	4	6	0	0	1
2016	224	4601	17	1	1144.2	14.8	56.4	3138.8	0.8	0	1142.2	1205.8	3600	7	5	5	2	1	0	6	5	0	0	1
2016	224	4601	17	2	591.2	1.4	43.8	3361.8	0	0	591.2	636.4	3600	6	1	4	1	0	0	6	2	0	0	1
2016	224	4601	17	3	125.8	0	18.2	1284.6	71.2	1.6	1.8	1.8	3600	3	0	2	7	5	1	1	1	1	0	0
2016	224	4601	17	4	169.6	5.6	66	1583.2	8.6	50	0	11.2	3600	5	1	3	4	2	2	0	1	1	0	0
2016	224	4601	17	5	287.6	0	84.6	3139.8	0	8.2	6	6	3600	6	0	4	3	0	1	2	2	0	0	1
2016	224	4601	17	6	286	1.2	94.4	2413.6	133.6	75.2	6.2	18.2	3600	9	1	6	14	3	9	3	3	0	0	1
2016	224	4601	17	7	343.2	0	50.4	2890.2	2.4	7.6	22	28.8	3600	6	0	4	4	1	1	3	3	0	0	1
2016	224	4601	17	8	984.2	85.4	94.6	1369.6	0	0	8.2	95.2	3600	11	1	7	5	0	0	3	4	0	0	1
2016	224	4601	17	9	526	43.2	66.6	2413	0	0	194.2	222	3600	8	2	6	3	0	0	2	3	0	0	1
2016	224	4601	17	10	722.2	0	132.4	937.2	0	27	3.6	3.6	3600	21	0	13	6	0	2	3	3	0	0	1
2016	224	4601	17	11	683.6	0	87.8	0	5.2	0	0	0	3600	12	0	7	0	1	0	0	0	0	0	1
2016	224	4601	17	12	291.6	0	25	393.6	4.6	14	0	0	3576.8	6	0	4	4	1	3	0	0	0	0	1

## Sheet: Feed P 3h
Year	Date	Cage	FeedDay	Period	TbrM	TinsM	TfeedM	TbrF	TinsF	TfeedF	TbrJ	TattJ	Tsum	FbrM	FinsM	FfeedM	FbrF	FinsF	FfeedF	FbrJ	FattJ	CareTake	Exp	Include
2015	1216	3102	3	1	4067.8	0	843.4	6731.8	0	1266.2	1254.8	2122.6	10800	24	0	14	29	0	25	25	13	0	0	1
2015	1216	3102	3	2	3503.8	0	484.8	6275.6	0	1942.2	954.6	1423.4	10800	25	0	14	47	0	44	25	11	0	0	1
2015	1216	3102	3	3	4605.2	1.4	356.4	3768	0	1001	530.4	820.8	10800	36	2	12	29	0	20	24	15	1	1	0
2015	1216	3102	3	4	3946.8	0	474.6	5846	0	1970.6	463.2	957.2	11314.8	27	0	16	26	0	18	19	15	0	0	1
2015	1223	3102	10	2	2513.8	0	719	1097.4	0	442.4	298	353.4	10789.2	45	0	30	21	0	10	11	10	0	0	1
2015	1230	3102	17	1	3604.4	0	463.6	3654.6	0	213	1088.6	1158.6	10800	41	0	26	21	0	14	20	9	0	0	1
2015	1230	3102	17	2	3073.8	0	376	2691	10.2	143.2	519.6	581.6	10800	28	0	17	18	1	11	6	4	0	0	1
2015	1230	3102	17	3	734	0	241.6	84.6	0	95.4	0	0	10800	14	0	10	7	0	4	0	0	0	1	1
2015	1230	3102	17	4	1399.8	0	639.6	1192.4	6.2	303.4	96	96	10765.4	42	0	25	29	1	13	4	4	0	0	1
2016	208	3202	3	1	4529	8.4	104.8	7866	0	3.4	1755.8	1767.6	10800	7	1	5	5	0	1	6	6	1	0	0
2016	208	3202	3	2	5258.8	0	865	6627.4	0	511.6	2430	2462.8	10800	14	0	11	12	0	10	6	5	0	0	1
2016	208	3202	3	3	4995	0	937.2	4848.6	0	67	276.2	276.2	10800	21	0	14	6	0	3	5	5	0	1	1
2016	208	3202	3	4	4358.4	0	925.4	6564.8	0	684.8	1762.4	1762.4	10771	13	0	9	18	0	13	8	8	0	0	1
2016	213	3202	10	2	647.4	1.2	277.4	6539.4	0.8	579.2	33.4	62.6	10788.2	9	1	4	25	1	20	5	5	0	0	1
2016	220	3202	17	1	1568.8	0	173.8	4127.2	0	204	8	12.4	10800	12	0	6	14	0	10	3	3	0	0	1
2016	220	3202	17	2	910.2	0	163	3148.4	0	281.4	1	18.2	10800	9	0	5	14	0	11	1	1	0	0	1
2016	220	3202	17	3	879	0	153	2631.4	0	277	7.6	9.2	10800	10	0	6	14	0	11	2	2	0	1	1
2016	220	3202	17	4	1840.2	0	159.2	2989.8	0	214.6	48.6	56.4	10791	17	0	7	13	0	8	2	2	0	0	1
2016	208	3301	3	1	5727.4	104.2	892.8	4372.8	43.2	480.4	533.6	827.8	10800	71	12	65	35	11	26	30	14	1	0	0
2016	208	3301	3	2	5006	54.6	412	5135.6	53.2	1278.8	1052.4	1151.8	10800	38	10	31	82	12	72	14	10	0	0	1
2016	208	3301	3	3	6317	70.2	282.2	4070.6	29.4	701.2	679.4	760.8	10800	44	9	39	66	15	53	12	13	0	1	1
2016	208	3301	3	4	3900.4	116.2	201.4	7001	22.4	692.2	1033.2	1161	10772.6	32	7	26	67	8	59	10	10	0	0	1
2016	214	3301	10	2	5906.8	153.2	532.8	1309.2	11.2	504.8	41	64.4	10788.8	95	28	74	35	11	25	8	7	0	0	1
2016	221	3301	17	1	873.4	5.2	101.6	1609.4	6.8	128.6	9.6	12.2	10800	20	3	14	20	6	13	1	1	0	0	1
2016	221	3301	17	2	774.6	90.4	132.8	623.2	5.8	148.4	6.2	17.4	10800	22	10	12	12	5	7	1	2	0	0	1
2016	221	3301	17	3	666.8	26.4	73.8	644.8	18.8	142	2.6	3.2	10800	23	7	16	10	6	6	1	1	0	1	1
2016	221	3301	17	4	469.8	47	41.4	1189.4	143	118.2	7.2	95.2	10774.6	12	8	8	12	8	6	1	2	0	0	1
2016	119	3402	3	1	5519.2	50	251	9352.8	0	0	4338.6	4391	10800	17	2	9	2	0	0	9	8	1	0	0
2016	119	3402	3	2	5297.8	72.2	478.8	6968.4	0	208.8	1665	2250.4	10800	20	6	14	11	0	8	21	11	0	0	1
2016	119	3402	3	3	4661.6	110.8	878.6	6783.2	0	74.2	1538.6	1758	10800	40	8	26	8	0	5	14	8	0	1	1
2016	119	3402	3	4	4885.6	0	253.2	9103.4	0	316.6	3555.8	3788.2	10770.6	18	0	15	14	0	12	17	5	0	0	1
2016	127	3402	10	2	5645.2	0	375.2	4063	0	129.2	160.6	216.8	10788.2	25	0	12	10	0	2	8	11	0	0	1
2016	202	3402	17	1	1772.8	0	395.4	1075	0	213	189.2	196.6	10800	31	0	14	4	0	2	3	3	0	0	1
2016	202	3402	17	2	2780.2	36	266.2	3047.6	0	181.6	800.8	848.2	10800	18	2	10	5	0	4	3	5	1	0	0
2016	202	3402	17	3	2681.4	123.2	294.6	2630.2	3.8	264.2	6	116.4	10800	14	5	7	8	1	6	1	5	0	0	1
2016	202	3402	17	4	3194	0	113.8	2560.2	0	48.2	679.8	679.8	10776.2	12	0	6	4	0	2	3	3	0	0	1
2016	115	3801	3	1	8425.4	2.4	319.2	7212	16.8	951.2	5673.6	6262.2	10800	36	2	28	97	2	92	69	10	1	0	0
2016	115	3801	3	2	8276.6	66.4	296.8	6938.2	32.8	1007.4	5136.4	5818.2	10800	32	11	22	77	8	69	60	11	1	0	0
2016	115	3801	3	3	8147.8	9.4	260.6	8358.6	14.8	863.6	5861.2	6854.8	10800	29	7	21	71	8	65	87	12	0	0	1
2016	115	3801	3	4	8951.8	16.4	312	8737.6	8.6	767.6	7001.8	8024.2	10769.8	49	10	42	74	9	65	101	14	0	0	1
2016	122	3801	10	2	4929.2	73.2	190.8	6527.4	10	473	1301.4	1520.8	10787.8	31	27	12	34	5	32	30	20	0	0	1
2016	129	3801	17	1	1263.2	24.4	114.6	2043.8	12.2	85	18	59.6	10800	18	12	11	9	3	9	4	4	1	0	0
2016	129	3801	17	2	3590.2	587.4	184.2	4892.2	13.2	230.8	773.2	1324.2	10800	42	74	12	20	6	15	22	42	0	0	1
2016	129	3801	17	3	5082	133.8	160	7184.4	19.8	95.2	2941.4	3151.6	10800	52	34	26	12	4	8	32	23	0	0	1
2016	129	3801	17	4	3826.8	77.4	168.4	6012.2	2.2	62	2385.8	2545.2	10780.6	29	35	8	10	3	7	18	18	0	0	1
2015	1127	4101	3	1	8632.4	25.4	248	8982.8	19.2	1084.4	7599.6	8197.2	10800	23	1	16	31	1	28	25	7	0	0	1
2015	1127	4101	3	2	9442.8	0	343.4	6312.2	0	870.8	5256.4	6169.2	10800	26	0	22	26	0	24	28	7	0	0	1
2015	1127	4101	3	3	8211.4	0	498.8	9181.4	0	566.2	7225	7657.8	10800	24	0	18	16	0	14	24	9	0	0	1
2015	1127	4101	3	4	9944.8	0	226.4	7786.6	0	722	7480.2	7914.4	10765.4	10	0	5	10	0	8	13	6	0	0	1
2015	1204	4101	10	2	3659.2	0	989.2	1876	0	681	277.2	779.6	10787.4	25	0	22	17	0	12	8	10	0	0	1
2015	1211	4101	17	1	1474.2	55	287.4	1911.8	0	249.2	249.4	356.8	10800	12	7	11	8	0	9	4	8	0	0	1
2015	1211	4101	17	2	1228.8	251.2	188.6	3351.6	0	172.8	281.8	418.6	10800	16	63	9	20	0	11	8	11	0	0	1
2015	1211	4101	17	3	1103.6	250.6	94	2797.6	0	262.6	84.2	156	10800	14	50	4	20	0	11	1	11	0	0	1
2015	1211	4101	17	4	653	10.4	157.6	3122.6	17.8	210.6	142	218	10765.6	10	1	8	18	2	10	5	7	1	0	0
2015	1030	4102	3	1	7849	23	252.2	9284	0	278.8	6679.4	6899.2	10800	20	3	12	19	0	18	21	11	0	0	1
2015	1030	4102	3	2	8195.2	5	348.8	7820.4	0	344.2	5722.6	5913.6	10800	14	1	11	21	0	17	15	7	1	0	0
2015	1030	4102	3	3	7027.6	0	209	8639	0	404	5283.2	5479.6	10800	11	0	8	14	0	12	11	4	0	0	1
2015	1030	4102	3	4	5291	13.6	218.4	8711.4	0	261.8	3506	3721	10775.2	12	1	8	12	0	9	13	6	0	0	1
2015	1106	4102	10	2	4823.4	69.8	286	5591	187.4	129.4	136.2	374.2	11087.8	27	15	8	44	35	11	13	59	0	0	1
2015	1113	4102	17	1	4849.2	29.2	153	2197.2	11.2	98.6	361.6	416.6	10800	28	4	7	18	2	10	11	15	0	0	1
2015	1113	4102	17	2	4705.2	71	85.2	1875.4	0	85.6	192.4	192.4	10800	21	6	6	20	0	7	5	5	0	0	1
2015	1113	4102	17	3	1963	0	197.2	512	23.2	84.2	78	108.8	10800	26	0	8	12	4	6	4	6	1	0	0
2015	1113	4102	17	4	2665.2	0	66.4	300	0	70.4	42.2	44.4	10774.2	12	0	6	15	0	9	3	2	0	0	1
2016	112	4301	3	1	5676	58.8	548.6	6756.2	30.6	1251.4	3065.4	3618	10800	38	12	24	50	11	32	37	25	1	0	0
2016	112	4301	3	2	6450.8	1	730	6767.2	0	1184.2	3735	4393.2	10800	33	1	23	40	0	32	41	13	0	0	1
2016	112	4301	3	3	3177	28.2	559	8294.6	0	164	1479	1663.8	10800	33	4	15	21	0	5	31	21	0	1	1
2016	112	4301	3	4	6109.4	41.2	601	7582.4	1.2	378.2	3730.2	4118.6	10771.6	32	6	12	33	1	13	36	29	0	0	1
2016	117	4301	10	2	3554.6	32.8	327.2	7462.8	0	349.4	1875.6	1983.4	10789	47	8	15	80	0	51	30	29	0	0	1
2016	124	4301	17	1	2237.8	0	315.8	7140.8	0	141	1941.4	1998.2	10800	20	0	10	15	0	8	10	7	0	0	1
2016	124	4301	17	2	1025.6	4.6	374	8240.4	5.8	102.2	492	615.6	10800	23	2	11	17	1	5	14	10	0	0	1
2016	124	4301	17	3	1506.4	6	332.2	6138	0	76.8	457.8	503.4	10800	26	1	15	14	0	4	11	11	0	0	1
2016	124	4301	17	4	1133.6	0	163	7222.6	0	57	448	494.4	10791.8	18	0	8	14	0	4	9	8	0	0	1
2015	1221	4502	3	1	4621	0	691.8	5143.6	4	641.4	293.6	365	10800	35	0	19	43	2	29	25	25	0	0	1
2015	1221	4502	3	2	4101	0	776.8	5866.4	0	509	515	554.4	10800	48	0	23	28	0	20	28	22	0	0	1
2015	1221	4502	3	3	1417.6	0	275.8	7197.4	2.4	356.2	166.4	174.6	10800	34	0	18	34	2	19	10	11	0	1	1
2015	1221	4502	3	4	1530	0	614	7558.8	1.6	291.4	142.2	147	12811	48	0	23	25	1	17	16	15	0	0	1
2015	1226	4502	10	2	743.6	0	503.8	492.2	0	303	0	0	10795.8	22	0	15	15	0	8	0	0	0	0	1
2016	102	4502	17	1	273.2	0	291.8	1046.8	0	210	0.2	0.2	10800	23	0	15	43	0	13	1	1	0	0	1
2016	102	4502	17	2	329.2	0	227.8	506	0	219.6	0	0	10800	16	0	11	17	0	13	0	0	0	0	1
2016	102	4502	17	3	313.6	0	148.8	745.4	0	71.4	0	0	10800	9	0	5	10	0	5	0	0	0	1	1
2016	102	4502	17	4	256.8	0	223	421.6	0	220	0	0.2	10768.6	13	0	10	16	0	15	0	1	0	0	1
2016	210	4601	3	1	6475.2	93.4	224.8	9737.6	6	24.6	5455.8	5770.6	10800	25	4	20	10	1	3	30	10	1	0	0
2016	210	4601	3	2	6788.6	0.4	764.4	10128.4	1	38.4	6394.2	6921.2	10800	33	1	30	4	1	2	30	4	0	0	1
2016	210	4601	3	3	6138.8	44.6	598	9414.4	2.8	63.4	5269.2	5478.4	10800	27	5	23	10	3	4	15	7	0	1	1
2016	210	4601	3	4	5576.8	4.4	457.4	8209.6	1.4	0	3431.8	3473.4	10776.2	28	3	24	4	2	0	9	7	0	0	1
2016	217	4601	10	2	2784.8	147.4	246.4	7959.6	10	97.6	440	636.4	10788.8	16	10	10	12	5	5	10	13	0	0	1
2016	224	4601	17	1	1861.2	16.2	118.4	7785.2	72	1.6	1735.2	1844	10800	16	6	11	9	6	1	13	8	1	0	0
2016	224	4601	17	2	743.2	6.8	245	7136.6	142.2	133.4	12.2	35.4	10800	20	2	13	20	5	12	5	6	0	0	1
2016	224	4601	17	3	1853.4	128.6	211.6	6672.8	2.4	7.6	224.4	346	10800	25	3	17	11	1	1	8	10	0	0	1
2016	224	4601	17	4	1697.4	0	245.2	1330.8	9.8	41	3.6	3.6	10776.8	39	0	24	10	2	5	3	3	0	0	1

## Sheet: Inc feed rep
Year	Date	Cage	Inc_Feed	Period	TibrM	TinsM	TibrF	TinsF	TibrJ	TattJ	Tsum	FibrM	FinsM	FibrF	FinsF	FibrJ	FattJ	RFfeedM
2015	1207	3102	I	2	6187	77.2	5844.4	20.8	1275.8	1353	10786.2	8	11	5	1	11	22
2016	129	3202	I	2	6541.8	188.4	5812.6	0	1983.6	2172	10795.2	5	15	6	0	9	24
2016	129	3301	I	2	2279.2	1515.4	8664.2	0	487.6	1944	10794.8	11	177	13	0	12	184
2016	111	3402	I	2	3974.4	722.6	6757.4	0	529.4	1237	10791	13	53	2	0	9	61
2016	106	3801	I	2	6246.2	175.8	9390.6	0	4851.2	5027	10785.6	13	17	8	0	20	37
2015	1120	4101	I	2	9759.2	111.6	9824.6	0	8798.4	8910	10785.4	3	3	3	0	5	7
2015	1026	4102	I	2	8291.2	79.2	8606.8	14.8	6111.4	6205.4	10786.6	4	6	3	2	6	11
2016	101	4301	I	2	6843.2	0	7301.8	0	3536.4	3536.4	10787	9	0	5	0	9	9
2015	1210	4502	I	2	1988.6	450.8	9145.8	0	381.8	832.6	10785.6	11	51	10	0	12	63
2016	201	4601	I	2	6137.8	19.8	8252.4	0.8	3599.8	3619.4	10791.4	5	4	3	1	5	7
2015	1223	3102	F	2	2513.8	0	1097.4	0	298	353.4	10789.2	45	0	21	0	11	10	0.75
2016	213	3202	F	2	647.4	1.2	6539.4	0.8	33.4	62.6	10788.2	9	1	25	1	5	5	0.166667
2016	214	3301	F	2	5906.8	153.2	1309.2	11.2	41	64.4	10788.8	95	28	35	11	8	7	0.747475
2016	127	3402	F	2	5645.2	0	4063	0	160.6	216.8	10788.2	25	0	10	0	8	11	0.857143
2016	122	3801	F	2	4929.2	73.2	6527.4	10	1301.4	1520.8	10787.8	31	27	34	5	30	20	0.272727
2015	1204	4101	F	2	3659.2	0	1876	0	277.2	779.6	10787.4	25	0	17	0	8	10	0.647059
2015	1106	4102	F	2	4823.4	69.8	5591	187.4	136.2	374.2	11087.8	27	15	44	35	13	59	0.421053
2016	117	4301	F	2	3554.6	32.8	7462.8	0	1875.6	1983.4	10789	47	8	80	0	30	29	0.227273
2015	1226	4502	F	2	743.6	0	492.2	0	0	0	10795.8	22	0	15	0	0	0	0.652174
2016	217	4601	F	2	2784.8	147.4	7959.6	10	440	636.4	10788.8	16	10	12	5	10	13	0.666667
